# Supplementary material for: Dichloridotetra­kis­(diniconazole)nickel(II)
Source: Acta Crystallogr Sect E Struct Rep Online. 2011 Aug 6;67(Pt 9):m1213. doi: 10.1107/S160053681103128X (PMC3200933; doi:10.1107/S160053681103128X)
Supplement: Supplementary file 1 [file e-67-m1213-sup1.cif]

##############################################################################
#                                                                            #
# This CIF contains the data in a paper accepted for publication in          #
# Acta Crystallographica Section E. It conforms to the requirements of       #
# Notes for Authors for Acta Crystallographica Section E, and has been       #
# peer reviewed under the auspices of the IUCr Commission on Journals.       #
#                                                                            #
# Full details of the Crystallographic Information File format               #
# are given in the paper "The Crystallographic Information File (CIF):       #
# a New Standard Archive File for Crystallography" by S. R. Hall, F. H.      #
# Allen and I. D. Brown [Acta Cryst. (1991), A47, 655-685].                  #
#                                                                            #
# The current version of the core CIF dictionary is obtainable from          #
# ftp://ftp.iucr.org/pub/cif_core.dic.                                       #
#                                                                            #
# Software is freely available for graphical display of the structure(s)     #
# in this CIF. For information consult the CIF software page                 #
# http://www.iucr.org/resources/cif/software.                                #
#                                                                            #
# This file may be used for bona fide research purposes within the           #
# scientific community so long as proper attribution is given to the journal # 
# article from which it was obtained.                                        #
#                                                                            #
##############################################################################
data_I
_audit_creation_method     SHELXL-97
_chemical_name_systematic
;
Dichloridotetrakis[(<i>E</i>)-(<i>RS</i>)-1-(2,4-dichlorophenyl)-4,4-
dimethyl-2-(1<i>H</i>-1,2,4-triazol-1-yl)pent-1-en-3-ol]nickel(II)
;
_chemical_name_common
;
Dichloridotetrakis(diniconazole)nickel(II)
;
_chemical_formula_moiety     'C60 H68 Cl10 N12 Ni O4'
_chemical_formula_sum     'C60 H68 Cl10 N12 Ni O4'
_chemical_formula_iupac     '[Ni Cl2 (C15 H17 Cl2 N3 O)4]'
_chemical_formula_weight     1434.47
_chemical_melting_point     ?
_symmetry_cell_setting     triclinic
_symmetry_space_group_name_H-M     'P -1'
_symmetry_space_group_name_Hall     '-P 1'
loop_
    _symmetry_equiv_pos_as_xyz
    'x, y, z'
    '-x, -y, -z'
_cell_length_a     8.7598(6)
_cell_length_b     13.7800(9)
_cell_length_c     15.1344(10)
_cell_angle_alpha     90.6720(10)
_cell_angle_beta     98.5210(10)
_cell_angle_gamma     106.7430(10)
_cell_volume     1727.3(2)
_cell_formula_units_Z     1
_cell_measurement_reflns_used     3863
_cell_measurement_theta_min     2.46
_cell_measurement_theta_max     26.11
_cell_measurement_temperature     296(2)
_exptl_crystal_description     block
_exptl_crystal_colour     green
_exptl_crystal_size_max     0.25
_exptl_crystal_size_mid     0.22
_exptl_crystal_size_min     0.21
_exptl_crystal_density_diffrn     1.379
_exptl_crystal_density_meas     ?
_exptl_crystal_density_method     'not measured'
_exptl_crystal_F_000     742
_exptl_absorpt_coefficient_mu     0.721
_exptl_absorpt_correction_type     multi-scan
_exptl_absorpt_process_details     '(SADABS; Sheldrick, 2007)'
_exptl_absorpt_correction_T_min     0.840
_exptl_absorpt_correction_T_max     0.863
_exptl_special_details     ?
_diffrn_ambient_temperature     296(2)
_diffrn_radiation_type     MoK\a
_diffrn_radiation_wavelength     0.71073
_diffrn_radiation_source     'fine-focus sealed tube'
_diffrn_radiation_monochromator     graphite
_diffrn_measurement_device_type     'Bruker APEXII CCD'
_diffrn_measurement_method     '\f and \w'
_diffrn_detector_area_resol_mean     ?
_diffrn_reflns_number     13440
_diffrn_reflns_av_R_equivalents     0.0252
_diffrn_reflns_av_sigmaI/netI     0.0417
_diffrn_reflns_theta_min     2.46
_diffrn_reflns_theta_max     25.50
_diffrn_reflns_theta_full     25.50
_diffrn_measured_fraction_theta_max     0.993
_diffrn_measured_fraction_theta_full     0.993
_diffrn_reflns_limit_h_min     -10
_diffrn_reflns_limit_h_max     10
_diffrn_reflns_limit_k_min     -16
_diffrn_reflns_limit_k_max     16
_diffrn_reflns_limit_l_min     -18
_diffrn_reflns_limit_l_max     18
_diffrn_standards_number     ?
_diffrn_standards_interval_count     ?
_diffrn_standards_interval_time     ?
_diffrn_standards_decay_%     ?
_refine_special_details
;
Refinement of <i>F</i>^2^ against ALL reflections. The weighted <i>R</i>-factor
<i>wR</i> and goodness of fit <i>S</i> are based on <i>F</i>^2^, conventional
<i>R</i>-factors <i>R</i> are based on <i>F</i>, with <i>F</i> set to zero for
negative <i>F</i>^2^. The threshold expression of <i>F</i>^2^ >
\s(<i>F</i>^2^) is used only for calculating <i>R</i>-factors(gt) <i>etc</i>.
and is not relevant to the choice of reflections for refinement.
<i>R</i>-factors based on <i>F</i>^2^ are statistically about twice as large
as those based on <i>F</i>, and <i>R</i>- factors based on ALL data will be
even larger.
;
_reflns_number_total     6383
_reflns_number_gt     4766
_reflns_threshold_expression     I>2sigma(I)
_refine_ls_structure_factor_coef     Fsqd
_refine_ls_matrix_type     full
_refine_ls_R_factor_all     0.0617
_refine_ls_R_factor_gt     0.0405
_refine_ls_wR_factor_gt     0.0932
_refine_ls_wR_factor_ref     0.1038
_refine_ls_goodness_of_fit_ref     1.021
_refine_ls_restrained_S_all     1.021
_refine_ls_number_reflns     6383
_refine_ls_number_parameters     402
_refine_ls_number_restraints     0
_refine_ls_hydrogen_treatment     constr
_refine_ls_weighting_scheme     calc
_refine_ls_weighting_details
         'calc w=1/[\s^2^(Fo^2^)+(0.0497P)^2^+0.4285P] where P=(Fo^2^+2Fc^2^)/3'
_atom_sites_solution_hydrogens     geom
_atom_sites_solution_primary     direct
_atom_sites_solution_secondary     difmap
_refine_ls_shift/su_max     0.001
_refine_ls_shift/su_mean     0.000
_refine_diff_density_max     0.349
_refine_diff_density_min     -0.419
_refine_ls_extinction_method     none
_refine_ls_extinction_coef     ?
loop_
    _atom_type_symbol
    _atom_type_description
    _atom_type_scat_dispersion_real
    _atom_type_scat_dispersion_imag
    _atom_type_scat_source
    'C' 'C' 0.0033 0.0016
                         'International Tables Vol C Tables 4.2.6.8 and 6.1.1.4'
    'H' 'H' 0.0000 0.0000
                         'International Tables Vol C Tables 4.2.6.8 and 6.1.1.4'
    'N' 'N' 0.0061 0.0033
                         'International Tables Vol C Tables 4.2.6.8 and 6.1.1.4'
    'O' 'O' 0.0106 0.0060
                         'International Tables Vol C Tables 4.2.6.8 and 6.1.1.4'
    'Ni' 'Ni' 0.3393 1.1124
                         'International Tables Vol C Tables 4.2.6.8 and 6.1.1.4'
    'Cl' 'Cl' 0.1484 0.1585
                         'International Tables Vol C Tables 4.2.6.8 and 6.1.1.4'
_computing_data_collection     'APEX2 (Bruker, 2007)'
_computing_cell_refinement     'SAINT (Bruker, 2007)'
_computing_data_reduction     'SAINT (Bruker, 2007)'
_computing_structure_solution     'SHELXS97 (Sheldrick, 2008)'
_computing_structure_refinement     'SHELXL97 (Sheldrick, 2008)'
_computing_molecular_graphics     'SHELXTL (Sheldrick, 2008)'
_computing_publication_material     'SHELXTL (Sheldrick, 2008)'
loop_
    _atom_site_type_symbol
    _atom_site_label
    _atom_site_fract_x
    _atom_site_fract_y
    _atom_site_fract_z
    _atom_site_U_iso_or_equiv
    _atom_site_adp_type
    _atom_site_calc_flag
    _atom_site_refinement_flags
    _atom_site_occupancy
    _atom_site_symmetry_multiplicity
    _atom_site_disorder_assembly
    _atom_site_disorder_group
    Ni Ni1 0.5000 0.0000 0.5000 0.02802(13) Uani d S 1 2 . .
    Cl Cl1 0.73567(8) -0.02454(5) 0.60068(4) 0.04154(18) Uani d . 1 1 . .
    Cl Cl5 0.58239(9) -0.34451(7) 0.02533(5) 0.0630(2) Uani d . 1 1 . .
    Cl Cl2 1.11706(10) 0.52902(6) 0.24982(6) 0.0638(2) Uani d . 1 1 . .
    Cl Cl3 1.66829(9) 0.47117(7) 0.18141(6) 0.0634(2) Uani d . 1 1 . .
    Cl Cl4 1.16064(13) -0.36651(8) -0.03016(7) 0.0854(3) Uani d . 1 1 . .
    N N4 0.6518(2) 0.13360(16) 0.45770(14) 0.0341(5) Uani d . 1 1 . .
    N N3 0.6487(2) -0.12645(16) 0.28494(13) 0.0332(5) Uani d . 1 1 . .
    N N1 0.5419(2) -0.08273(16) 0.39414(13) 0.0347(5) Uani d . 1 1 . .
    N N6 0.8613(2) 0.23450(15) 0.41014(13) 0.0316(5) Uani d . 1 1 . .
    C C2 0.6135(3) 0.2041(2) 0.4058(2) 0.0512(8) Uani d . 1 1 . .
    H H2 0.5084 0.2081 0.3926 0.061 Uiso calc R 1 1 . .
    C C12 0.4329(3) -0.1519(2) 0.33470(19) 0.0498(8) Uani d . 1 1 . .
    H H12 0.3248 -0.1765 0.3412 0.060 Uiso calc R 1 1 . .
    C C11 0.6754(3) -0.0703(2) 0.36072(16) 0.0351(6) Uani d . 1 1 . .
    H H11 0.7757 -0.0278 0.3866 0.042 Uiso calc R 1 1 . .
    C C20 0.7892(3) -0.3141(2) 0.06064(17) 0.0404(7) Uani d . 1 1 . .
    C C16 1.0225(3) -0.2331(2) 0.16512(18) 0.0419(7) Uani d . 1 1 . .
    H H16 1.0712 -0.1945 0.2181 0.050 Uiso calc R 1 1 . .
    N N2 0.4896(3) -0.1819(2) 0.26754(15) 0.0504(6) Uani d . 1 1 . .
    C C13 0.7614(3) -0.1355(2) 0.22698(15) 0.0317(6) Uani d . 1 1 . .
    C C14 0.7522(3) -0.2281(2) 0.19829(16) 0.0374(6) Uani d . 1 1 . .
    H H14 0.6722 -0.2810 0.2164 0.045 Uiso calc R 1 1 . .
    C C15 0.8564(3) -0.25637(19) 0.14017(16) 0.0352(6) Uani d . 1 1 . .
    C C19 0.8817(4) -0.3476(2) 0.00823(19) 0.0485(7) Uani d . 1 1 . .
    H H19 0.8341 -0.3863 -0.0448 0.058 Uiso calc R 1 1 . .
    C C17 1.1169(4) -0.2659(2) 0.1134(2) 0.0478(7) Uani d . 1 1 . .
    H H17 1.2281 -0.2494 0.1311 0.057 Uiso calc R 1 1 . .
    C C18 1.0450(4) -0.3230(2) 0.0357(2) 0.0493(8) Uani d . 1 1 . .
    C C1 0.8086(3) 0.15564(19) 0.45978(16) 0.0336(6) Uani d . 1 1 . .
    H H1 0.8741 0.1211 0.4914 0.040 Uiso calc R 1 1 . .
    C C27 1.0189(3) 0.27541(18) 0.38578(16) 0.0298(5) Uani d . 1 1 . .
    C C8 1.4775(3) 0.4233(2) 0.21011(17) 0.0405(7) Uani d . 1 1 . .
    C C9 1.3818(3) 0.4858(2) 0.21392(17) 0.0421(7) Uani d . 1 1 . .
    H H9 1.4153 0.5525 0.1973 0.051 Uiso calc R 1 1 . .
    C C5 1.1815(3) 0.3492(2) 0.26917(16) 0.0342(6) Uani d . 1 1 . .
    C C7 1.4256(3) 0.3228(2) 0.23023(18) 0.0463(7) Uani d . 1 1 . .
    H H7 1.4885 0.2798 0.2243 0.056 Uiso calc R 1 1 . .
    C C4 1.0282(3) 0.31053(19) 0.30519(17) 0.0355(6) Uani d . 1 1 . .
    H H4 0.9329 0.3110 0.2690 0.043 Uiso calc R 1 1 . .
    C C6 1.2785(3) 0.2874(2) 0.25922(18) 0.0426(7) Uani d . 1 1 . .
    H H6 1.2432 0.2197 0.2726 0.051 Uiso calc R 1 1 . .
    N N5 0.7347(3) 0.26722(19) 0.37477(18) 0.0533(7) Uani d . 1 1 . .
    C C10 1.2342(3) 0.4480(2) 0.24291(17) 0.0380(6) Uani d . 1 1 . .
    C C28 1.1612(3) 0.2793(2) 0.45744(17) 0.0352(6) Uani d . 1 1 . .
    H H28 1.2570 0.2937 0.4280 0.042 Uiso calc R 1 1 . .
    C C25 0.8684(3) -0.0378(2) 0.19969(16) 0.0358(6) Uani d . 1 1 . .
    H H25 0.9532 -0.0544 0.1725 0.043 Uiso calc R 1 1 . .
    C C29 1.1960(3) 0.3618(2) 0.53325(18) 0.0428(7) Uani d . 1 1 . .
    C C26 0.7828(4) 0.0188(2) 0.13069(19) 0.0500(8) Uani d . 1 1 . .
    O O2 1.1449(2) 0.18368(14) 0.49624(13) 0.0449(5) Uani d . 1 1 . .
    H H2A 1.1757 0.1469 0.4644 0.067 Uiso calc R 1 1 . .
    O O1 0.9460(2) 0.03079(14) 0.27532(12) 0.0452(5) Uani d . 1 1 . .
    H H1A 1.0243 0.0149 0.3002 0.068 Uiso calc R 1 1 . .
    C C30 0.6677(4) 0.0650(3) 0.1709(3) 0.0728(11) Uani d . 1 1 . .
    H H30A 0.6340 0.1104 0.1300 0.109 Uiso calc R 1 1 . .
    H H30B 0.7220 0.1019 0.2264 0.109 Uiso calc R 1 1 . .
    H H30C 0.5750 0.0119 0.1816 0.109 Uiso calc R 1 1 . .
    C C31 0.9151(5) 0.1044(3) 0.0990(3) 0.0811(12) Uani d . 1 1 . .
    H H31A 0.8668 0.1393 0.0535 0.122 Uiso calc R 1 1 . .
    H H31B 0.9895 0.0762 0.0749 0.122 Uiso calc R 1 1 . .
    H H31C 0.9716 0.1513 0.1486 0.122 Uiso calc R 1 1 . .
    C C32 1.0688(4) 0.3386(3) 0.5958(2) 0.0628(9) Uani d . 1 1 . .
    H H32A 1.0568 0.2719 0.6171 0.094 Uiso calc R 1 1 . .
    H H32B 0.9674 0.3418 0.5637 0.094 Uiso calc R 1 1 . .
    H H32C 1.1027 0.3877 0.6457 0.094 Uiso calc R 1 1 . .
    C C33 1.3603(4) 0.3659(3) 0.5870(2) 0.0716(10) Uani d . 1 1 . .
    H H33A 1.3912 0.4200 0.6325 0.107 Uiso calc R 1 1 . .
    H H33B 1.4397 0.3775 0.5478 0.107 Uiso calc R 1 1 . .
    H H33C 1.3532 0.3026 0.6145 0.107 Uiso calc R 1 1 . .
    C C34 1.2064(5) 0.4639(2) 0.4925(2) 0.0731(11) Uani d . 1 1 . .
    H H34A 1.2360 0.5165 0.5394 0.110 Uiso calc R 1 1 . .
    H H34B 1.1034 0.4617 0.4589 0.110 Uiso calc R 1 1 . .
    H H34C 1.2863 0.4777 0.4536 0.110 Uiso calc R 1 1 . .
    C C35 0.6923(5) -0.0543(3) 0.0510(2) 0.0822(12) Uani d . 1 1 . .
    H H35A 0.6015 -0.1035 0.0687 0.123 Uiso calc R 1 1 . .
    H H35B 0.7633 -0.0882 0.0307 0.123 Uiso calc R 1 1 . .
    H H35C 0.6552 -0.0171 0.0035 0.123 Uiso calc R 1 1 . .
loop_
    _atom_site_aniso_label
    _atom_site_aniso_U_11
    _atom_site_aniso_U_22
    _atom_site_aniso_U_33
    _atom_site_aniso_U_12
    _atom_site_aniso_U_13
    _atom_site_aniso_U_23
    Ni1 0.0224(2) 0.0333(3) 0.0295(2) 0.00732(19) 0.00932(17) 0.00260(19)
    Cl1 0.0324(3) 0.0500(4) 0.0446(4) 0.0167(3) 0.0042(3) 0.0057(3)
    Cl5 0.0451(4) 0.0772(6) 0.0583(5) 0.0079(4) 0.0038(4) -0.0208(4)
    Cl2 0.0602(5) 0.0569(5) 0.0886(6) 0.0290(4) 0.0312(4) 0.0276(4)
    Cl3 0.0354(4) 0.0843(6) 0.0651(5) 0.0013(4) 0.0242(4) -0.0009(4)
    Cl4 0.0851(7) 0.0949(8) 0.0974(7) 0.0448(6) 0.0457(6) -0.0131(6)
    N4 0.0270(11) 0.0379(13) 0.0384(12) 0.0075(10) 0.0125(9) 0.0064(10)
    N3 0.0280(11) 0.0401(13) 0.0317(11) 0.0084(10) 0.0082(9) -0.0035(9)
    N1 0.0302(12) 0.0422(14) 0.0333(11) 0.0115(10) 0.0088(9) 0.0007(10)
    N6 0.0273(11) 0.0302(12) 0.0371(11) 0.0058(9) 0.0098(9) 0.0066(9)
    C2 0.0283(15) 0.055(2) 0.075(2) 0.0145(14) 0.0176(14) 0.0283(16)
    C12 0.0275(15) 0.066(2) 0.0526(18) 0.0065(14) 0.0116(13) -0.0127(15)
    C11 0.0291(14) 0.0413(16) 0.0339(14) 0.0077(12) 0.0069(11) -0.0045(11)
    C20 0.0421(16) 0.0396(17) 0.0404(15) 0.0102(13) 0.0129(12) -0.0014(12)
    C16 0.0440(16) 0.0460(17) 0.0378(15) 0.0177(14) 0.0044(12) -0.0013(12)
    N2 0.0315(13) 0.0666(18) 0.0470(14) 0.0047(12) 0.0079(11) -0.0173(12)
    C13 0.0296(13) 0.0413(16) 0.0248(12) 0.0118(12) 0.0038(10) -0.0022(11)
    C14 0.0404(15) 0.0387(16) 0.0324(14) 0.0074(12) 0.0123(11) -0.0006(12)
    C15 0.0451(16) 0.0315(15) 0.0326(13) 0.0129(12) 0.0142(12) 0.0010(11)
    C19 0.061(2) 0.0440(18) 0.0421(16) 0.0139(15) 0.0161(14) -0.0082(13)
    C17 0.0461(17) 0.0509(19) 0.0548(18) 0.0239(15) 0.0148(14) 0.0080(15)
    C18 0.059(2) 0.0460(19) 0.0553(19) 0.0262(16) 0.0273(16) 0.0052(15)
    C1 0.0273(13) 0.0353(15) 0.0366(14) 0.0048(11) 0.0084(11) 0.0070(11)
    C27 0.0269(13) 0.0253(14) 0.0364(13) 0.0043(10) 0.0099(10) 0.0022(10)
    C8 0.0294(14) 0.0551(19) 0.0337(14) 0.0043(13) 0.0105(11) 0.0009(13)
    C9 0.0400(16) 0.0408(17) 0.0393(15) -0.0006(13) 0.0113(12) 0.0054(12)
    C5 0.0304(14) 0.0399(16) 0.0308(13) 0.0060(12) 0.0089(11) 0.0051(11)
    C7 0.0430(17) 0.058(2) 0.0441(16) 0.0196(15) 0.0153(13) 0.0031(14)
    C4 0.0272(13) 0.0376(16) 0.0386(14) 0.0034(11) 0.0076(11) 0.0067(12)
    C6 0.0459(17) 0.0371(16) 0.0450(16) 0.0088(13) 0.0146(13) 0.0082(12)
    N5 0.0329(13) 0.0535(16) 0.0797(18) 0.0164(12) 0.0186(12) 0.0329(14)
    C10 0.0364(15) 0.0428(17) 0.0353(14) 0.0111(12) 0.0085(11) 0.0072(12)
    C28 0.0295(13) 0.0389(16) 0.0396(14) 0.0098(12) 0.0128(11) 0.0078(12)
    C25 0.0342(14) 0.0384(16) 0.0368(14) 0.0118(12) 0.0097(11) -0.0013(11)
    C29 0.0407(16) 0.0423(17) 0.0405(15) 0.0065(13) 0.0030(12) -0.0013(13)
    C26 0.062(2) 0.0432(18) 0.0439(16) 0.0164(15) 0.0028(14) 0.0049(13)
    O2 0.0480(12) 0.0463(12) 0.0510(12) 0.0247(10) 0.0186(9) 0.0152(9)
    O1 0.0369(11) 0.0462(12) 0.0479(11) 0.0091(9) -0.0006(9) -0.0080(9)
    C30 0.077(3) 0.068(3) 0.082(3) 0.041(2) 0.002(2) 0.014(2)
    C31 0.102(3) 0.064(2) 0.078(3) 0.017(2) 0.026(2) 0.028(2)
    C32 0.065(2) 0.074(2) 0.0489(18) 0.0181(18) 0.0136(16) -0.0163(16)
    C33 0.049(2) 0.095(3) 0.056(2) 0.0064(19) -0.0071(16) -0.0044(19)
    C34 0.095(3) 0.040(2) 0.072(2) 0.0069(18) 0.002(2) -0.0093(17)
    C35 0.116(3) 0.071(3) 0.050(2) 0.029(2) -0.020(2) 0.0037(18)
_geom_special_details
;
All e.s.d.'s (except the e.s.d. in the dihedral angle between two l.s. planes)
are estimated using the full covariance matrix. The cell e.s.d.'s are taken
into account individually in the estimation of e.s.d.'s in distances, angles
and torsion angles; correlations between e.s.d.'s in cell parameters are only
used when they are defined by crystal symmetry. An approximate (isotropic)
treatment of cell e.s.d.'s is used for estimating e.s.d.'s involving l.s.
planes.
;
loop_
    _geom_bond_atom_site_label_1
    _geom_bond_atom_site_label_2
    _geom_bond_site_symmetry_2
    _geom_bond_distance
    _geom_bond_publ_flag
    Ni1 N1 2_656 2.091(2) ?
    Ni1 N1 . 2.091(2) y
    Ni1 N4 . 2.106(2) y
    Ni1 N4 2_656 2.106(2) ?
    Ni1 Cl1 2_656 2.4860(6) ?
    Ni1 Cl1 . 2.4860(6) y
    Cl5 C20 . 1.736(3) ?
    Cl2 C10 . 1.732(3) ?
    Cl3 C8 . 1.733(3) ?
    Cl4 C18 . 1.737(3) ?
    N4 C1 . 1.314(3) ?
    N4 C2 . 1.343(3) ?
    N3 C11 . 1.328(3) ?
    N3 N2 . 1.367(3) ?
    N3 C13 . 1.444(3) ?
    N1 C11 . 1.310(3) ?
    N1 C12 . 1.353(3) ?
    N6 C1 . 1.338(3) ?
    N6 N5 . 1.355(3) ?
    N6 C27 . 1.438(3) ?
    C2 N5 . 1.315(3) ?
    C2 H2 . 0.9300 ?
    C12 N2 . 1.307(3) ?
    C12 H12 . 0.9300 ?
    C11 H11 . 0.9300 ?
    C20 C19 . 1.377(4) ?
    C20 C15 . 1.387(4) ?
    C16 C17 . 1.378(4) ?
    C16 C15 . 1.389(4) ?
    C16 H16 . 0.9300 ?
    C13 C14 . 1.319(4) ?
    C13 C25 . 1.504(4) ?
    C14 C15 . 1.481(3) ?
    C14 H14 . 0.9300 ?
    C19 C18 . 1.370(4) ?
    C19 H19 . 0.9300 ?
    C17 C18 . 1.368(4) ?
    C17 H17 . 0.9300 ?
    C1 H1 . 0.9300 ?
    C27 C4 . 1.323(3) ?
    C27 C28 . 1.514(3) ?
    C8 C9 . 1.371(4) ?
    C8 C7 . 1.380(4) ?
    C9 C10 . 1.386(4) ?
    C9 H9 . 0.9300 ?
    C5 C6 . 1.386(4) ?
    C5 C10 . 1.389(4) ?
    C5 C4 . 1.481(3) ?
    C7 C6 . 1.378(4) ?
    C7 H7 . 0.9300 ?
    C4 H4 . 0.9300 ?
    C6 H6 . 0.9300 ?
    C28 O2 . 1.426(3) ?
    C28 C29 . 1.539(4) ?
    C28 H28 . 0.9800 ?
    C25 O1 . 1.428(3) ?
    C25 C26 . 1.545(4) ?
    C25 H25 . 0.9800 ?
    C29 C34 . 1.527(4) ?
    C29 C33 . 1.531(4) ?
    C29 C32 . 1.534(4) ?
    C26 C35 . 1.525(4) ?
    C26 C30 . 1.528(5) ?
    C26 C31 . 1.535(4) ?
    O2 H2A . 0.8200 ?
    O1 H1A . 0.8200 ?
    C30 H30A . 0.9600 ?
    C30 H30B . 0.9600 ?
    C30 H30C . 0.9600 ?
    C31 H31A . 0.9600 ?
    C31 H31B . 0.9600 ?
    C31 H31C . 0.9600 ?
    C32 H32A . 0.9600 ?
    C32 H32B . 0.9600 ?
    C32 H32C . 0.9600 ?
    C33 H33A . 0.9600 ?
    C33 H33B . 0.9600 ?
    C33 H33C . 0.9600 ?
    C34 H34A . 0.9600 ?
    C34 H34B . 0.9600 ?
    C34 H34C . 0.9600 ?
    C35 H35A . 0.9600 ?
    C35 H35B . 0.9600 ?
    C35 H35C . 0.9600 ?
loop_
    _geom_angle_atom_site_label_1
    _geom_angle_atom_site_label_2
    _geom_angle_atom_site_label_3
    _geom_angle_site_symmetry_1
    _geom_angle_site_symmetry_3
    _geom_angle
    _geom_angle_publ_flag
    N1 Ni1 N1 2_656 . 180.0 ?
    N1 Ni1 N4 2_656 . 90.43(8) ?
    N1 Ni1 N4 . . 89.57(8) ?
    N1 Ni1 N4 2_656 2_656 89.57(8) ?
    N1 Ni1 N4 . 2_656 90.43(8) ?
    N4 Ni1 N4 . 2_656 180.00(9) ?
    N1 Ni1 Cl1 2_656 2_656 91.80(6) ?
    N1 Ni1 Cl1 . 2_656 88.20(6) ?
    N4 Ni1 Cl1 . 2_656 90.45(6) ?
    N4 Ni1 Cl1 2_656 2_656 89.55(6) ?
    N1 Ni1 Cl1 2_656 . 88.20(6) ?
    N1 Ni1 Cl1 . . 91.80(6) ?
    N4 Ni1 Cl1 . . 89.55(6) ?
    N4 Ni1 Cl1 2_656 . 90.45(6) ?
    Cl1 Ni1 Cl1 2_656 . 180.0000(10)
                                   ?
    C1 N4 C2 . . 102.5(2) ?
    C1 N4 Ni1 . . 126.49(17) ?
    C2 N4 Ni1 . . 129.53(17) ?
    C11 N3 N2 . . 109.2(2) ?
    C11 N3 C13 . . 129.2(2) ?
    N2 N3 C13 . . 121.6(2) ?
    C11 N1 C12 . . 102.3(2) ?
    C11 N1 Ni1 . . 128.67(17) ?
    C12 N1 Ni1 . . 128.40(17) ?
    C1 N6 N5 . . 109.0(2) ?
    C1 N6 C27 . . 128.9(2) ?
    N5 N6 C27 . . 121.71(19) ?
    N5 C2 N4 . . 115.4(2) ?
    N5 C2 H2 . . 122.3 ?
    N4 C2 H2 . . 122.3 ?
    N2 C12 N1 . . 115.6(2) ?
    N2 C12 H12 . . 122.2 ?
    N1 C12 H12 . . 122.2 ?
    N1 C11 N3 . . 111.1(2) ?
    N1 C11 H11 . . 124.5 ?
    N3 C11 H11 . . 124.5 ?
    C19 C20 C15 . . 122.1(3) ?
    C19 C20 Cl5 . . 118.7(2) ?
    C15 C20 Cl5 . . 119.2(2) ?
    C17 C16 C15 . . 121.6(3) ?
    C17 C16 H16 . . 119.2 ?
    C15 C16 H16 . . 119.2 ?
    C12 N2 N3 . . 101.9(2) ?
    C14 C13 N3 . . 116.9(2) ?
    C14 C13 C25 . . 126.6(2) ?
    N3 C13 C25 . . 116.4(2) ?
    C13 C14 C15 . . 126.6(2) ?
    C13 C14 H14 . . 116.7 ?
    C15 C14 H14 . . 116.7 ?
    C20 C15 C16 . . 117.1(2) ?
    C20 C15 C14 . . 120.6(2) ?
    C16 C15 C14 . . 122.1(2) ?
    C18 C19 C20 . . 118.7(3) ?
    C18 C19 H19 . . 120.6 ?
    C20 C19 H19 . . 120.6 ?
    C18 C17 C16 . . 119.1(3) ?
    C18 C17 H17 . . 120.4 ?
    C16 C17 H17 . . 120.4 ?
    C17 C18 C19 . . 121.4(3) ?
    C17 C18 Cl4 . . 120.1(2) ?
    C19 C18 Cl4 . . 118.5(2) ?
    N4 C1 N6 . . 110.7(2) ?
    N4 C1 H1 . . 124.6 ?
    N6 C1 H1 . . 124.6 ?
    C4 C27 N6 . . 118.0(2) ?
    C4 C27 C28 . . 125.5(2) ?
    N6 C27 C28 . . 116.37(19) ?
    C9 C8 C7 . . 121.1(3) ?
    C9 C8 Cl3 . . 119.7(2) ?
    C7 C8 Cl3 . . 119.2(2) ?
    C8 C9 C10 . . 118.9(3) ?
    C8 C9 H9 . . 120.6 ?
    C10 C9 H9 . . 120.6 ?
    C6 C5 C10 . . 116.8(2) ?
    C6 C5 C4 . . 121.2(2) ?
    C10 C5 C4 . . 122.0(2) ?
    C6 C7 C8 . . 118.7(3) ?
    C6 C7 H7 . . 120.7 ?
    C8 C7 H7 . . 120.7 ?
    C27 C4 C5 . . 123.9(2) ?
    C27 C4 H4 . . 118.1 ?
    C5 C4 H4 . . 118.1 ?
    C7 C6 C5 . . 122.4(3) ?
    C7 C6 H6 . . 118.8 ?
    C5 C6 H6 . . 118.8 ?
    C2 N5 N6 . . 102.3(2) ?
    C9 C10 C5 . . 122.0(3) ?
    C9 C10 Cl2 . . 118.2(2) ?
    C5 C10 Cl2 . . 119.8(2) ?
    O2 C28 C27 . . 111.6(2) ?
    O2 C28 C29 . . 108.5(2) ?
    C27 C28 C29 . . 115.3(2) ?
    O2 C28 H28 . . 107.0 ?
    C27 C28 H28 . . 107.0 ?
    C29 C28 H28 . . 107.0 ?
    O1 C25 C13 . . 111.5(2) ?
    O1 C25 C26 . . 108.0(2) ?
    C13 C25 C26 . . 114.9(2) ?
    O1 C25 H25 . . 107.4 ?
    C13 C25 H25 . . 107.4 ?
    C26 C25 H25 . . 107.4 ?
    C34 C29 C33 . . 109.3(3) ?
    C34 C29 C32 . . 110.2(3) ?
    C33 C29 C32 . . 109.0(2) ?
    C34 C29 C28 . . 109.1(2) ?
    C33 C29 C28 . . 106.4(2) ?
    C32 C29 C28 . . 112.7(2) ?
    C35 C26 C30 . . 110.5(3) ?
    C35 C26 C31 . . 109.0(3) ?
    C30 C26 C31 . . 108.9(3) ?
    C35 C26 C25 . . 109.1(2) ?
    C30 C26 C25 . . 112.3(2) ?
    C31 C26 C25 . . 107.0(3) ?
    C28 O2 H2A . . 109.5 ?
    C25 O1 H1A . . 109.5 ?
    C26 C30 H30A . . 109.5 ?
    C26 C30 H30B . . 109.5 ?
    H30A C30 H30B . . 109.5 ?
    C26 C30 H30C . . 109.5 ?
    H30A C30 H30C . . 109.5 ?
    H30B C30 H30C . . 109.5 ?
    C26 C31 H31A . . 109.5 ?
    C26 C31 H31B . . 109.5 ?
    H31A C31 H31B . . 109.5 ?
    C26 C31 H31C . . 109.5 ?
    H31A C31 H31C . . 109.5 ?
    H31B C31 H31C . . 109.5 ?
    C29 C32 H32A . . 109.5 ?
    C29 C32 H32B . . 109.5 ?
    H32A C32 H32B . . 109.5 ?
    C29 C32 H32C . . 109.5 ?
    H32A C32 H32C . . 109.5 ?
    H32B C32 H32C . . 109.5 ?
    C29 C33 H33A . . 109.5 ?
    C29 C33 H33B . . 109.5 ?
    H33A C33 H33B . . 109.5 ?
    C29 C33 H33C . . 109.5 ?
    H33A C33 H33C . . 109.5 ?
    H33B C33 H33C . . 109.5 ?
    C29 C34 H34A . . 109.5 ?
    C29 C34 H34B . . 109.5 ?
    H34A C34 H34B . . 109.5 ?
    C29 C34 H34C . . 109.5 ?
    H34A C34 H34C . . 109.5 ?
    H34B C34 H34C . . 109.5 ?
    C26 C35 H35A . . 109.5 ?
    C26 C35 H35B . . 109.5 ?
    H35A C35 H35B . . 109.5 ?
    C26 C35 H35C . . 109.5 ?
    H35A C35 H35C . . 109.5 ?
    H35B C35 H35C . . 109.5 ?
loop_
    _geom_torsion_atom_site_label_1
    _geom_torsion_atom_site_label_2
    _geom_torsion_atom_site_label_3
    _geom_torsion_atom_site_label_4
    _geom_torsion_site_symmetry_1
    _geom_torsion_site_symmetry_2
    _geom_torsion_site_symmetry_3
    _geom_torsion_site_symmetry_4
    _geom_torsion
    _geom_torsion_publ_flag
    N1 Ni1 N4 C1 2_656 . . . 112.5(2) ?
    N1 Ni1 N4 C1 . . . . -67.5(2) ?
    N4 Ni1 N4 C1 2_656 . . .  -2E1(6)
                                     ?
    Cl1 Ni1 N4 C1 2_656 . . . -155.7(2) ?
    Cl1 Ni1 N4 C1 . . . . 24.3(2) ?
    N1 Ni1 N4 C2 2_656 . . . -84.0(3) ?
    N1 Ni1 N4 C2 . . . . 96.0(3) ?
    N4 Ni1 N4 C2 2_656 . . .  15E1(7)
                                     ?
    Cl1 Ni1 N4 C2 2_656 . . . 7.8(2) ?
    Cl1 Ni1 N4 C2 . . . . -172.2(2) ?
    N1 Ni1 N1 C11 2_656 . . .  -9E1(10)
                                       ?
    N4 Ni1 N1 C11 . . . . 37.1(2) ?
    N4 Ni1 N1 C11 2_656 . . . -142.9(2) ?
    Cl1 Ni1 N1 C11 2_656 . . . 127.5(2) ?
    Cl1 Ni1 N1 C11 . . . . -52.5(2) ?
    N1 Ni1 N1 C12 2_656 . . .  10E1(10)
                                       ?
    N4 Ni1 N1 C12 . . . . -131.9(2) ?
    N4 Ni1 N1 C12 2_656 . . . 48.1(2) ?
    Cl1 Ni1 N1 C12 2_656 . . . -41.4(2) ?
    Cl1 Ni1 N1 C12 . . . . 138.6(2) ?
    C1 N4 C2 N5 . . . . 0.8(4) ?
    Ni1 N4 C2 N5 . . . . -165.7(2) ?
    C11 N1 C12 N2 . . . . -0.5(3) ?
    Ni1 N1 C12 N2 . . . . 170.7(2) ?
    C12 N1 C11 N3 . . . . 1.3(3) ?
    Ni1 N1 C11 N3 . . . . -169.85(16) ?
    N2 N3 C11 N1 . . . . -1.7(3) ?
    C13 N3 C11 N1 . . . . -179.9(2) ?
    N1 C12 N2 N3 . . . . -0.5(3) ?
    C11 N3 N2 C12 . . . . 1.3(3) ?
    C13 N3 N2 C12 . . . . 179.6(2) ?
    C11 N3 C13 C14 . . . . 134.6(3) ?
    N2 N3 C13 C14 . . . . -43.4(3) ?
    C11 N3 C13 C25 . . . . -50.1(3) ?
    N2 N3 C13 C25 . . . . 131.9(2) ?
    N3 C13 C14 C15 . . . . -178.7(2) ?
    C25 C13 C14 C15 . . . . 6.6(4) ?
    C19 C20 C15 C16 . . . . 0.2(4) ?
    Cl5 C20 C15 C16 . . . . -179.4(2) ?
    C19 C20 C15 C14 . . . . -175.3(3) ?
    Cl5 C20 C15 C14 . . . . 5.1(4) ?
    C17 C16 C15 C20 . . . . -0.1(4) ?
    C17 C16 C15 C14 . . . . 175.4(2) ?
    C13 C14 C15 C20 . . . . -124.7(3) ?
    C13 C14 C15 C16 . . . . 60.0(4) ?
    C15 C20 C19 C18 . . . . -0.1(4) ?
    Cl5 C20 C19 C18 . . . . 179.5(2) ?
    C15 C16 C17 C18 . . . . -0.3(4) ?
    C16 C17 C18 C19 . . . . 0.4(4) ?
    C16 C17 C18 Cl4 . . . . -179.3(2) ?
    C20 C19 C18 C17 . . . . -0.3(5) ?
    C20 C19 C18 Cl4 . . . . 179.4(2) ?
    C2 N4 C1 N6 . . . . -1.0(3) ?
    Ni1 N4 C1 N6 . . . . 166.02(16) ?
    N5 N6 C1 N4 . . . . 1.0(3) ?
    C27 N6 C1 N4 . . . . -172.0(2) ?
    C1 N6 C27 C4 . . . . 143.7(3) ?
    N5 N6 C27 C4 . . . . -28.5(4) ?
    C1 N6 C27 C28 . . . . -39.4(3) ?
    N5 N6 C27 C28 . . . . 148.4(2) ?
    C7 C8 C9 C10 . . . . 3.3(4) ?
    Cl3 C8 C9 C10 . . . . -175.63(19) ?
    C9 C8 C7 C6 . . . . -3.6(4) ?
    Cl3 C8 C7 C6 . . . . 175.4(2) ?
    N6 C27 C4 C5 . . . . -176.3(2) ?
    C28 C27 C4 C5 . . . . 7.1(4) ?
    C6 C5 C4 C27 . . . . 60.4(4) ?
    C10 C5 C4 C27 . . . . -120.3(3) ?
    C8 C7 C6 C5 . . . . -0.2(4) ?
    C10 C5 C6 C7 . . . . 4.1(4) ?
    C4 C5 C6 C7 . . . . -176.6(2) ?
    N4 C2 N5 N6 . . . . -0.2(4) ?
    C1 N6 N5 C2 . . . . -0.4(3) ?
    C27 N6 N5 C2 . . . . 173.1(2) ?
    C8 C9 C10 C5 . . . . 0.8(4) ?
    C8 C9 C10 Cl2 . . . . 178.5(2) ?
    C6 C5 C10 C9 . . . . -4.4(4) ?
    C4 C5 C10 C9 . . . . 176.3(2) ?
    C6 C5 C10 Cl2 . . . . 178.0(2) ?
    C4 C5 C10 Cl2 . . . . -1.3(3) ?
    C4 C27 C28 O2 . . . . -132.6(3) ?
    N6 C27 C28 O2 . . . . 50.7(3) ?
    C4 C27 C28 C29 . . . . 103.0(3) ?
    N6 C27 C28 C29 . . . . -73.7(3) ?
    C14 C13 C25 O1 . . . . -135.0(3) ?
    N3 C13 C25 O1 . . . . 50.2(3) ?
    C14 C13 C25 C26 . . . . 101.7(3) ?
    N3 C13 C25 C26 . . . . -73.1(3) ?
    O2 C28 C29 C34 . . . . -177.5(2) ?
    C27 C28 C29 C34 . . . . -51.5(3) ?
    O2 C28 C29 C33 . . . . 64.7(3) ?
    C27 C28 C29 C33 . . . . -169.3(2) ?
    O2 C28 C29 C32 . . . . -54.8(3) ?
    C27 C28 C29 C32 . . . . 71.2(3) ?
    O1 C25 C26 C35 . . . . -177.4(3) ?
    C13 C25 C26 C35 . . . . -52.2(3) ?
    O1 C25 C26 C30 . . . . -54.5(3) ?
    C13 C25 C26 C30 . . . . 70.7(3) ?
    O1 C25 C26 C31 . . . . 64.9(3) ?
    C13 C25 C26 C31 . . . . -169.9(3) ?
loop_
    _geom_hbond_atom_site_label_D
    _geom_hbond_atom_site_label_H
    _geom_hbond_atom_site_label_A
    _geom_hbond_site_symmetry_A
    _geom_hbond_distance_DH
    _geom_hbond_distance_HA
    _geom_hbond_distance_DA
    _geom_hbond_angle_DHA
    O1 H1A Cl1 2_756 0.82 2.36 3.1460(19) 160
    O2 H2A Cl1 2_756 0.82 2.32 3.123(2) 169
data_global
_journal_date_recd_electronic     2011-07-26
_journal_date_accepted     2011-08-03
_journal_name_full     'Acta Crystallographica, Section E'
_journal_year     2011
_journal_volume     67
_journal_issue      9
_journal_page_first     m1213
_journal_page_last     m1213
_journal_paper_category     QM
_journal_coeditor_code     HB6336
_publ_contact_author_name     'Nie, Xu-Liang'
_publ_contact_author_address
;
College of Sciences
Jiangxi Agricultural University
Nanchang 330045
People's Republic of China
;
_publ_contact_author_email     niexuliang1981@163.com
_publ_contact_author_fax     '86-791-3813262'
_publ_contact_author_phone     '86-791-3895069'
_publ_section_title
;
Dichloridotetrakis(diniconazole)nickel(II)
;
loop_
    _publ_author_name
    _publ_author_footnote
    _publ_author_address
    'Xiong, Zhi-Qiang' ?
;
Instrumental Analysis Center
Nanchang Hangkong University
Nanchang 330063
People's Republic of China
;
    'Song, Xiu-Ying' ?
;
College of Sciences
Jiangxi Agricultural University
Nanchang 330045
People's Republic of China
;
    'Nie, Xu-Liang' ?
;
College of Sciences
Jiangxi Agricultural University
Nanchang 330045
People's Republic of China
;
