# Supplementary material for: Dichloridotetra­kis­(diniconazole)nickel(II)
Source: Acta Crystallogr Sect E Struct Rep Online. 2011 Aug 6;67(Pt 9):m1213. doi: 10.1107/S160053681103128X (PMC3200933; doi:10.1107/S160053681103128X)
Supplement: Supplementary file 2 [file e-67-m1213-Isup2.hkl]

# 
# h,k,l, Fc-squared, Fo-squared, sigma(Fo-squared) and status flag 
# 
data_I
_shelx_title ' A in P-1' 
_shelx_refln_list_code          4 
_shelx_F_calc_maximum      227.78 
_exptl_crystal_F_000       742.00 
_reflns_d_resolution_high  0.8255 
 
loop_ 
 _symmetry_equiv_pos_as_xyz 
 'x, y, z' 
 '-x, -y, -z' 
 
_cell_length_a     8.7598 
_cell_length_b    13.7800 
_cell_length_c    15.1344 
_cell_angle_alpha  90.672 
_cell_angle_beta   98.521 
_cell_angle_gamma 106.743 
 
_shelx_F_squared_multiplier     1.000 
 
loop_ 
 _refln_index_h 
 _refln_index_k 
 _refln_index_l 
 _refln_F_squared_calc 
 _refln_F_squared_meas 
 _refln_F_squared_sigma 
 _refln_observed_status 
   1   0   0      149.58      164.96      5.79 o 
   2   0   0     1557.59     1738.86     17.36 o 
   3   0   0     1719.88     1808.89     20.01 o 
   4   0   0       89.54      106.65      7.27 o 
   5   0   0      290.83      269.45      9.50 o 
   6   0   0      435.19      417.73     12.77 o 
   7   0   0        0.33      -12.16      8.10 o 
   8   0   0      330.52      307.93     24.31 o 
   9   0   0        8.05       26.63     13.89 o 
  10   0   0       27.29       23.73     14.47 o 
 -10   1   0        1.03        8.68     12.73 o 
  -9   1   0      283.62      261.63     24.89 o 
  -8   1   0      377.07      397.07     26.63 o 
  -7   1   0      179.43      193.62     13.51 o 
  -6   1   0       26.20       36.91      5.94 o 
  -5   1   0      139.32      156.97      8.89 o 
  -4   1   0     1544.21     1418.31     18.90 o 
  -3   1   0        1.49        1.50      2.63 o 
  -2   1   0      152.08      156.08      6.60 o 
   1   1   0     9201.14     9550.51    210.98 o 
   2   1   0      815.45      867.99     11.53 o 
   3   1   0      196.57      228.26      7.24 o 
   4   1   0     6908.87     7116.90     60.43 o 
   5   1   0     1825.66     1891.54     25.32 o 
   6   1   0        3.73        5.85      5.31 o 
   7   1   0       80.74       64.83     15.05 o 
   8   1   0       79.11       86.24     16.21 o 
   9   1   0      198.76      250.63     26.05 o 
 -10   2   0        4.47       12.73     12.73 o 
  -9   2   0      221.80      200.85     22.00 o 
  -8   2   0       43.89       45.78      9.97 o 
  -7   2   0      860.30      802.48     33.57 o 
  -6   2   0      207.63      189.41      9.06 o 
  -5   2   0     5535.31     5359.72     50.19 o 
  -4   2   0     1732.89     1760.42     21.56 o 
  -3   2   0      917.36      979.56     13.53 o 
  -2   2   0       46.64       44.07      2.97 o 
  -1   2   0     9101.08     9361.33     85.73 o 
   0   2   0      523.76      522.09     13.89 o 
   1   2   0     1230.18     1224.04     17.30 o 
   2   2   0     1956.77     2010.67     20.84 o 
   3   2   0     2656.53     2838.94     28.78 o 
   4   2   0      115.44      175.87      8.13 o 
   5   2   0      600.60      565.69     14.01 o 
   6   2   0      788.54      722.16     26.34 o 
   7   2   0      490.65      446.85     28.36 o 
   8   2   0       99.71      131.97     19.68 o 
   9   2   0       76.77       43.41     15.05 o 
 -10   3   0        0.21       15.05     13.31 o 
  -9   3   0      364.83      402.28     27.78 o 
  -8   3   0       17.49        5.85      7.37 o 
  -7   3   0        2.04        0.41      7.52 o 
  -6   3   0      252.44      278.14     10.85 o 
  -5   3   0     1156.07     1264.21     19.19 o 
  -4   3   0     1524.90     1533.07     19.73 o 
  -3   3   0     1385.89     1470.79     21.01 o 
  -2   3   0      189.20      215.38      7.52 o 
  -1   3   0     1222.54     1287.40     19.00 o 
   0   3   0     6358.37     6715.07     51.84 o 
   1   3   0       92.32      114.94      7.97 o 
   2   3   0     2856.32     2920.40     28.23 o 
   3   3   0      210.51      234.62      8.15 o 
   4   3   0     2873.46     2762.00     31.03 o 
   5   3   0      132.75      121.75     10.62 o 
   6   3   0       38.72       42.94      8.79 o 
   7   3   0      291.29      287.67     24.31 o 
   8   3   0        8.89       15.63     12.73 o 
   9   3   0      489.74      558.56     36.47 o 
 -10   4   0       93.97       90.30     17.36 o 
  -9   4   0      174.79      156.38     14.58 o 
  -8   4   0     1480.45     1485.17     34.03 o 
  -7   4   0       20.28       19.88      7.65 o 
  -6   4   0      196.97      210.71     13.77 o 
  -5   4   0     2677.01     2786.66     31.33 o 
  -4   4   0     1703.81     1586.17     20.27 o 
  -3   4   0     1585.69     1734.63     19.50 o 
  -2   4   0     2341.87     2511.09     32.74 o 
  -1   4   0     9255.46     9839.38     94.45 o 
   0   4   0     2606.58     2722.96     25.68 o 
   1   4   0     1543.19     1557.47     17.90 o 
   2   4   0      424.89      410.34     13.63 o 
   3   4   0      416.96      478.53     11.02 o 
   4   4   0     1221.45     1164.78     35.02 o 
   5   4   0     1042.25      950.84     57.59 o 
   6   4   0      271.95      302.72     23.15 o 
   7   4   0       17.36        5.79     11.00 o 
   8   4   0      312.20      316.61     28.94 o 
   9   4   0       29.41       21.42     16.21 o 
  -9   5   0      246.24      230.01     25.76 o 
  -8   5   0      688.24      644.75     22.23 o 
  -7   5   0        1.43        0.91      8.97 o 
  -6   5   0       21.06       26.28      5.33 o 
  -5   5   0        1.87        2.49      3.90 o 
  -4   5   0      634.97      650.09     12.32 o 
  -3   5   0    12392.69    13123.75    109.88 o 
  -2   5   0      186.09      171.36      9.31 o 
  -1   5   0      950.76      973.08     19.18 o 
   0   5   0      343.05      477.64      9.60 o 
   1   5   0      111.09      102.26      5.41 o 
   2   5   0      105.95      103.72      7.53 o 
   3   5   0       86.86      110.57      6.44 o 
   4   5   0     1308.28     1279.22     28.21 o 
   5   5   0      388.18      393.67     22.00 o 
   6   5   0       75.35       85.09     16.21 o 
   7   5   0       74.14       85.67     16.79 o 
   8   5   0      114.83      142.39     22.00 o 
 -10   6   0      147.14       93.19     23.15 o 
  -9   6   0      212.39      250.05     26.63 o 
  -8   6   0       27.75       18.52     12.73 o 
  -7   6   0      828.42      850.29     23.07 o 
  -6   6   0      978.79     1026.74     19.06 o 
  -5   6   0        2.14       -0.87      3.89 o 
  -4   6   0      573.95      515.10     18.27 o 
  -3   6   0      458.46      492.67     15.90 o 
  -2   6   0       41.73       33.75      5.98 o 
  -1   6   0       13.50       26.43      3.46 o 
   0   6   0     6080.98     6207.76     64.68 o 
   1   6   0     1805.46     1740.94     21.78 o 
   2   6   0      478.15      411.33     10.32 o 
   3   6   0      427.11      382.13     16.54 o 
   4   6   0      101.00      104.54     18.81 o 
   5   6   0      146.13      142.58     13.30 o 
   6   6   0      266.43      270.89     23.15 o 
   7   6   0       27.76       32.99     15.63 o 
   8   6   0       27.95       36.47     17.36 o 
 -10   7   0        3.96      -12.16     15.05 o 
  -9   7   0       28.87       31.83     16.21 o 
  -8   7   0     1453.55     1528.66     54.99 o 
  -7   7   0     1013.68     1001.97     31.83 o 
  -6   7   0       27.02       36.26      8.98 o 
  -5   7   0       28.58       28.94      8.19 o 
  -4   7   0     1431.74     1456.64     29.46 o 
  -3   7   0      562.37      488.46     24.31 o 
  -2   7   0      197.38      198.06     19.39 o 
  -1   7   0       86.56      105.09      5.22 o 
   0   7   0        7.26       10.35      6.84 o 
   1   7   0      769.30      825.21     15.02 o 
   2   7   0       21.35       30.78      4.75 o 
   3   7   0       16.78       11.69      7.71 o 
   4   7   0     2278.49     2149.06     40.46 o 
   5   7   0      504.41      473.67     20.42 o 
   6   7   0       74.39       79.88     16.21 o 
   7   7   0        9.15       16.79     13.89 o 
 -10   8   0        0.24      -12.73     15.05 o 
  -9   8   0       92.13       99.56     20.84 o 
  -8   8   0      702.07      643.65     35.89 o 
  -7   8   0      118.42      124.25     13.67 o 
  -6   8   0       87.54       77.79     10.84 o 
  -5   8   0      830.84      859.42     24.56 o 
  -4   8   0      768.36      749.38     24.60 o 
  -3   8   0      851.77      802.82     22.49 o 
  -2   8   0      105.40       85.84      9.29 o 
  -1   8   0      165.77      169.26      6.84 o 
   0   8   0      919.94      940.23     18.09 o 
   1   8   0      192.93      144.47      8.06 o 
   2   8   0      334.62      318.53     17.36 o 
   3   8   0       12.86        5.26      8.04 o 
   4   8   0      560.46      576.52     22.33 o 
   5   8   0       43.49       42.08     14.18 o 
   6   8   0      332.61      328.77     26.63 o 
   7   8   0       19.67       37.62     15.63 o 
 -10   9   0       31.72       37.04     17.94 o 
  -9   9   0       13.56       19.68     15.63 o 
  -8   9   0      249.99      312.56     28.36 o 
  -7   9   0     1233.58     1166.82     32.11 o 
  -6   9   0       15.17       25.38      9.46 o 
  -5   9   0      355.67      340.68     18.13 o 
  -4   9   0      210.64      235.84     17.08 o 
  -3   9   0     1057.07     1015.96     30.10 o 
  -2   9   0        2.98       -2.12      6.73 o 
  -1   9   0      527.23      539.03     26.34 o 
   0   9   0      449.80      443.01     25.02 o 
   1   9   0       75.90       96.57      7.33 o 
   2   9   0      590.28      595.22     21.19 o 
   3   9   0        7.88        9.68      8.33 o 
   4   9   0      260.89      289.18     42.54 o 
   5   9   0       68.11       83.08     12.61 o 
   6   9   0       50.89       37.62     15.63 o 
  -9  10   0       78.09       89.14     20.26 o 
  -8  10   0       35.08       42.25     15.05 o 
  -7  10   0     1133.35     1154.33     33.12 o 
  -6  10   0      123.19       85.39     12.61 o 
  -5  10   0      105.51      110.18     12.85 o 
  -4  10   0      640.67      591.67     23.06 o 
  -3  10   0      129.21      130.62     13.21 o 
  -2  10   0      472.53      458.01     19.69 o 
  -1  10   0        5.21       -1.41      6.45 o 
   0  10   0      379.67      368.74     16.90 o 
   1  10   0     1041.12     1062.16     26.63 o 
   2  10   0      500.51      427.32     19.16 o 
   3  10   0       43.52       36.02      9.73 o 
   4  10   0      163.06      169.01     15.44 o 
   5  10   0      180.47      200.58     16.89 o 
   6  10   0      148.11      165.54     22.57 o 
  -9  11   0        1.17       -2.89     13.89 o 
  -8  11   0      277.19      246.00     26.05 o 
  -7  11   0        0.58       -3.75      9.18 o 
  -6  11   0      399.48      381.88     21.68 o 
  -5  11   0       21.97       35.40     10.27 o 
  -4  11   0       12.86      -11.18      8.56 o 
  -3  11   0     3574.29     3395.31     56.86 o 
  -2  11   0        0.49       11.48     17.94 o 
  -1  11   0       76.92       73.09     22.28 o 
   0  11   0      338.08      330.50     34.15 o 
   1  11   0       13.63       10.42     20.26 o 
   2  11   0       33.77       54.99     22.57 o 
   3  11   0        6.57       13.84      9.20 o 
   4  11   0       20.63       25.12     10.60 o 
   5  11   0      128.89      144.28     16.07 o 
  -9  12   0        0.89       20.84     15.63 o 
  -8  12   0       13.81       41.10     14.47 o 
  -7  12   0       28.41       33.27     25.18 o 
  -6  12   0       51.47       45.67     12.36 o 
  -5  12   0      165.94      162.59     16.54 o 
  -4  12   0      191.22      206.22     17.38 o 
  -3  12   0       58.12       48.36     11.39 o 
  -2  12   0     1018.37      985.04     29.72 o 
  -1  12   0        0.89        9.82      8.85 o 
   0  12   0        1.31      -23.73     19.10 o 
   1  12   0      686.98      747.83     48.04 o 
   2  12   0      207.99      232.11     30.68 o 
   3  12   0      286.62      286.51     31.83 o 
   4  12   0       60.71      134.86     25.47 o 
  -8  13   0       89.06       86.82     17.94 o 
  -7  13   0      139.89      158.24     47.75 o 
  -6  13   0       41.32       35.68     13.34 o 
  -5  13   0       63.81       60.42     13.89 o 
  -4  13   0        5.54        4.81      9.82 o 
  -3  13   0       42.52       54.31     12.62 o 
  -2  13   0        7.05       10.86      9.67 o 
  -1  13   0       92.05       98.40     25.47 o 
   0  13   0       14.89        4.63     20.84 o 
   1  13   0        4.26       -3.47     22.57 o 
   2  13   0       55.21       67.14     23.73 o 
   3  13   0       31.04       34.15     22.57 o 
  -8  14   0       48.77       70.04     17.36 o 
  -7  14   0      360.19      374.73     24.81 o 
  -6  14   0       45.68       36.79     26.34 o 
  -5  14   0      127.22      135.40     17.09 o 
  -4  14   0      320.57      322.60     23.73 o 
  -3  14   0      187.89      187.82     18.06 o 
  -2  14   0        1.70       -5.15     14.18 o 
  -1  14   0      248.67      246.58     34.15 o 
   0  14   0        6.98        6.95     23.73 o 
   1  14   0      209.58      283.04     35.89 o 
   2  14   0       54.80       74.09     27.78 o 
  -7  15   0       52.80       62.80     19.97 o 
  -6  15   0       13.22        7.09     13.70 o 
  -5  15   0        2.41       -5.61     11.46 o 
  -4  15   0        5.96       -3.51     19.68 o 
  -3  15   0        1.04        7.81     11.74 o 
  -2  15   0        5.23       21.42     24.31 o 
  -1  15   0       65.58       38.20     25.47 o 
   0  15   0       70.96       45.73     28.36 o 
   1  15   0       83.50       90.87     28.36 o 
  -5  16   0        0.69      -17.75     11.83 o 
  -4  16   0        6.14        6.44     13.17 o 
  -3  16   0        5.80      -20.26     20.84 o 
  -2  16   0       74.68       89.72     29.52 o 
  -1  16   0       59.45       25.47     24.89 o 
   1 -16   1      153.34      153.97     32.99 o 
   2 -16   1       89.55      108.24     30.68 o 
   3 -16   1       12.80       32.99     24.89 o 
   4 -16   1       20.84        7.03     12.62 o 
   5 -16   1        0.48      -14.12     11.56 o 
  -1 -15   1       23.17       -5.21     24.31 o 
   0 -15   1        0.53       12.16     22.00 o 
   1 -15   1       12.86       -6.95     22.57 o 
   2 -15   1      571.64      549.30     48.04 o 
   3 -15   1       14.54        9.07     12.43 o 
   4 -15   1        0.31       -1.23     11.31 o 
   5 -15   1       10.57        5.44     12.52 o 
   6 -15   1        1.23      -16.38     10.92 o 
   7 -15   1       86.56       88.99     22.00 o 
  -2 -14   1      174.59      186.38     32.41 o 
  -1 -14   1      186.67      191.59     32.41 o 
   0 -14   1       16.46        7.52     22.57 o 
   1 -14   1       87.19      104.19     29.52 o 
   2 -14   1       55.65       53.45     18.23 o 
   3 -14   1        1.55       -7.83     11.29 o 
   4 -14   1       48.68       32.10     12.62 o 
   5 -14   1       55.09       42.51     13.81 o 
   6 -14   1      224.76      253.75     20.68 o 
   7 -14   1       90.82       95.65     17.06 o 
  -3 -13   1      447.32      475.79     42.25 o 
  -2 -13   1      160.75      232.68     32.41 o 
  -1 -13   1       36.69       94.93     24.89 o 
   0 -13   1       55.30       38.78     23.73 o 
   1 -13   1       12.47        4.15      9.15 o 
   2 -13   1      345.08      337.26     20.34 o 
   3 -13   1      254.28      236.31     17.64 o 
   4 -13   1       39.92       34.61     12.52 o 
   5 -13   1        4.88        8.77     21.71 o 
   6 -13   1       68.66       80.65     14.32 o 
   7 -13   1      170.52      192.77     19.41 o 
   8 -13   1       42.46       73.51     20.84 o 
  -4 -12   1        1.73       32.41     20.26 o 
  -3 -12   1       15.33       37.04     20.26 o 
  -2 -12   1      122.82      128.50     27.78 o 
  -1 -12   1      736.17      658.12     45.73 o 
   0 -12   1      141.61       61.35     23.15 o 
   1 -12   1        8.36       13.06     26.92 o 
   2 -12   1      470.85      449.85     21.81 o 
   3 -12   1      250.30      290.49     18.64 o 
   4 -12   1      108.34       94.17     13.70 o 
   5 -12   1      299.71      259.22     18.46 o 
   6 -12   1      858.32      825.16     29.98 o 
   7 -12   1       25.70       61.26     14.76 o 
   8 -12   1        6.15       10.42     14.47 o 
   9 -12   1        1.78       35.31     15.63 o 
  -5 -11   1        7.55       -1.74     12.73 o 
  -4 -11   1      203.95      209.34     17.38 o 
  -3 -11   1      224.31      217.76     16.27 o 
  -2 -11   1        2.37       12.16     18.52 o 
  -1 -11   1      707.65      702.11     45.15 o 
   0 -11   1        9.74       -8.63     14.47 o 
   1 -11   1      601.30      591.62     22.38 o 
   2 -11   1      777.85      743.44     35.02 o 
   3 -11   1     1200.86     1181.65     32.47 o 
   4 -11   1       37.89       56.06     10.92 o 
   5 -11   1       63.36       69.77     12.10 o 
   6 -11   1       17.12        1.36     15.05 o 
   7 -11   1      505.49      525.72     24.96 o 
   8 -11   1      129.62      125.60     23.15 o 
   9 -11   1       31.38       34.15     15.63 o 
  -6 -10   1       45.48       60.20     16.79 o 
  -5 -10   1      115.76      141.88     14.67 o 
  -4 -10   1      100.61       85.72     12.62 o 
  -3 -10   1      211.00      236.46     16.41 o 
  -2 -10   1      154.69      169.02     13.76 o 
  -1 -10   1      188.32      173.91     12.89 o 
   0 -10   1       96.21       81.64     10.71 o 
   1 -10   1      864.89      869.70     25.55 o 
   2 -10   1       11.31        8.41      9.55 o 
   3 -10   1      114.99      100.78     12.79 o 
   4 -10   1      809.34      791.03     25.93 o 
   5 -10   1      552.55      521.12     21.83 o 
   6 -10   1      420.35      426.19     23.44 o 
   7 -10   1       86.85      115.00     18.23 o 
   8 -10   1      215.04      178.28     24.31 o 
   9 -10   1       13.60       31.83     14.47 o 
  -6  -9   1        0.68        2.89     11.58 o 
  -5  -9   1      261.77      273.23     24.89 o 
  -4  -9   1        8.72       20.19     17.65 o 
  -3  -9   1       10.61      -13.10      8.97 o 
  -2  -9   1      158.79      177.64     13.24 o 
  -1  -9   1      107.58      128.31      8.42 o 
   0  -9   1        0.63       10.76      4.83 o 
   1  -9   1       64.94       52.33      8.69 o 
   2  -9   1      744.23      738.74     22.53 o 
   3  -9   1     2655.89     2558.97     43.88 o 
   4  -9   1      196.17      176.34     15.92 o 
   5  -9   1      425.17      441.11     20.00 o 
   6  -9   1      228.51      231.96     15.95 o 
   7  -9   1       18.74       24.80     10.21 o 
   8  -9   1      596.04      639.59     38.20 o 
   9  -9   1        1.10        6.95     12.73 o 
  10  -9   1        6.74       22.00     17.36 o 
  -7  -8   1        0.64       -5.79     12.16 o 
  -6  -8   1      411.28      460.74     31.26 o 
  -5  -8   1       31.56       45.82     10.62 o 
  -4  -8   1       14.87       37.21     10.15 o 
  -3  -8   1       35.79       42.41      9.72 o 
  -2  -8   1       47.41       39.89      8.63 o 
  -1  -8   1      945.01      883.69     20.29 o 
   0  -8   1       32.17       27.63      6.92 o 
   1  -8   1     2912.24     2988.31     64.09 o 
   2  -8   1       18.35       19.48      6.64 o 
   3  -8   1      144.07      165.88     11.78 o 
   4  -8   1       61.60       62.87      8.89 o 
   5  -8   1        0.22        2.32      7.81 o 
   6  -8   1       80.41       75.58     11.58 o 
   7  -8   1     1929.66     1851.03     43.41 o 
   8  -8   1      186.64      217.06     23.15 o 
   9  -8   1       10.74       11.00     12.73 o 
  10  -8   1       28.99       33.57     17.94 o 
  -7  -7   1        5.99        5.79     12.73 o 
  -6  -7   1      271.82      274.36     25.47 o 
  -5  -7   1      354.50      348.99     18.21 o 
  -4  -7   1      168.02      196.20     19.10 o 
  -3  -7   1      277.09      271.45     15.44 o 
  -2  -7   1      820.69      813.42     16.17 o 
  -1  -7   1      801.76      713.52     14.45 o 
   0  -7   1      835.00      731.42     15.23 o 
   1  -7   1      653.94      691.68     11.71 o 
   2  -7   1      309.01      359.90     18.52 o 
   3  -7   1     4330.51     4126.46     59.91 o 
   4  -7   1      207.15      220.76     13.31 o 
   5  -7   1      150.91      165.84     11.87 o 
   6  -7   1       22.23        7.81      7.37 o 
   7  -7   1       98.56       99.50     13.89 o 
   8  -7   1      425.80      399.96     28.94 o 
   9  -7   1        5.47       34.15     15.63 o 
  10  -7   1       62.44       45.15     19.10 o 
  -8  -6   1       14.01       -2.32     14.47 o 
  -7  -6   1       51.11       31.26     15.05 o 
  -6  -6   1      848.18      897.75     39.94 o 
  -5  -6   1      359.66      351.89     18.81 o 
  -4  -6   1     1474.59     1461.62     31.29 o 
  -3  -6   1      342.92      327.20     11.03 o 
  -2  -6   1        3.32       -0.31      3.69 o 
  -1  -6   1     2615.80     2436.86     27.54 o 
   0  -6   1      310.97      352.75      9.00 o 
   1  -6   1      446.36      515.07      9.23 o 
   2  -6   1      114.54      106.19      8.32 o 
   3  -6   1      193.94      175.22     11.58 o 
   4  -6   1      687.13      678.30     12.83 o 
   5  -6   1      507.98      528.57     12.89 o 
   6  -6   1      130.76      131.64      8.37 o 
   7  -6   1      533.90      520.71     20.11 o 
   8  -6   1      255.84      284.78     24.89 o 
   9  -6   1       10.81       12.16     14.47 o 
  -8  -5   1      394.59      366.97     30.10 o 
  -7  -5   1       46.99       17.36     13.89 o 
  -6  -5   1       83.57       78.72     16.21 o 
  -5  -5   1      611.68      555.34     20.26 o 
  -4  -5   1      195.59      210.94     22.28 o 
  -3  -5   1      632.93      649.18     13.75 o 
  -2  -5   1     7197.26     7582.46     64.02 o 
  -1  -5   1       22.38        9.96      3.47 o 
   0  -5   1      106.38       90.98      5.43 o 
   1  -5   1     1284.05     1316.83     42.83 o 
   2  -5   1     2645.29     2869.41     38.25 o 
   3  -5   1     5212.38     5450.72     47.17 o 
   4  -5   1      216.94      249.02     10.81 o 
   5  -5   1        4.59        6.21      3.96 o 
   6  -5   1        6.15        7.01      6.97 o 
   7  -5   1       77.75       63.94      9.48 o 
   8  -5   1        1.26       -3.41      7.08 o 
   9  -5   1      122.72      104.88     12.93 o 
  -9  -4   1      293.23      334.56     30.68 o 
  -8  -4   1       52.93       33.57     14.47 o 
  -7  -4   1       69.53       68.30     15.63 o 
  -6  -4   1       10.35        4.63     10.42 o 
  -5  -4   1      434.18      411.01     16.54 o 
  -4  -4   1       27.63       50.53      6.33 o 
  -3  -4   1     1069.43     1027.17     16.72 o 
  -2  -4   1       18.96        6.66      4.43 o 
  -1  -4   1     2932.91     2947.83     42.54 o 
   0  -4   1      616.49      624.82     16.31 o 
   1  -4   1        1.80        8.84      4.28 o 
   2  -4   1       88.80       95.13      6.74 o 
   3  -4   1     1212.05     1219.80     23.55 o 
   4  -4   1      781.46      826.49     14.20 o 
   5  -4   1        1.59       -0.56      3.61 o 
   6  -4   1      163.96      176.09      9.28 o 
   7  -4   1       60.16       76.23      7.88 o 
   8  -4   1      121.18      122.74     12.10 o 
   9  -4   1        0.91        8.10     11.00 o 
  10  -4   1       24.85       13.89     13.31 o 
  -9  -3   1      133.50      152.81     22.57 o 
  -8  -3   1      260.21      276.10     25.47 o 
  -7  -3   1      161.40      147.60     18.52 o 
  -6  -3   1       62.32       51.51     13.31 o 
  -5  -3   1      795.75      774.41     17.09 o 
  -4  -3   1      796.98      812.33     15.90 o 
  -3  -3   1     4485.33     4719.89     43.35 o 
  -2  -3   1     3605.88     3817.49     51.75 o 
  -1  -3   1     5118.23     5413.12     44.67 o 
   0  -3   1     2527.38     2937.15     26.11 o 
   1  -3   1      855.44      924.16     15.54 o 
   2  -3   1      377.37      410.92      7.72 o 
   3  -3   1     1170.86     1205.14     19.23 o 
   4  -3   1     2487.71     2470.89     32.18 o 
   5  -3   1     1795.42     1878.40     24.91 o 
   6  -3   1       14.99       14.25      5.21 o 
   7  -3   1        3.59       -5.74      6.81 o 
   8  -3   1      388.19      407.90     19.00 o 
   9  -3   1       17.55       -2.89      9.84 o 
  10  -3   1        6.95       -8.10     11.58 o 
  -9  -2   1       41.11       52.09     16.21 o 
  -8  -2   1        3.50      -13.02      8.68 o 
  -7  -2   1     1238.15     1193.52     44.57 o 
  -6  -2   1      841.81      814.40     34.15 o 
  -5  -2   1     1414.17     1392.06     34.51 o 
  -4  -2   1     7083.69     7470.57     74.85 o 
  -3  -2   1      870.62      817.63     13.46 o 
  -2  -2   1      288.95      307.80     10.43 o 
  -1  -2   1     2279.35     2465.94     22.81 o 
   0  -2   1     4473.52     4825.90     47.46 o 
   1  -2   1     9212.31     9365.98     86.82 o 
   2  -2   1      457.59      486.87     13.12 o 
   3  -2   1     1983.98     2179.99     23.26 o 
   4  -2   1     1233.93     1186.54     17.48 o 
   5  -2   1      137.03      137.06      7.46 o 
   6  -2   1      652.57      673.85     21.03 o 
   7  -2   1     3074.46     2998.68     47.68 o 
   8  -2   1      238.18      216.48     21.42 o 
   9  -2   1        1.75        4.05     12.16 o 
  10  -2   1        8.22        9.26     13.31 o 
  -9  -1   1        6.26        3.47     11.00 o 
  -8  -1   1       68.47       81.03     15.63 o 
  -7  -1   1      808.87      795.87     35.89 o 
  -6  -1   1       82.51       73.39     10.43 o 
  -5  -1   1      198.90      194.04     10.61 o 
  -4  -1   1      467.35      623.85     12.77 o 
  -3  -1   1        0.77        0.28      3.10 o 
  -2  -1   1      283.91      315.69      7.44 o 
  -1  -1   1      386.22      399.38     10.71 o 
   1  -1   1    14524.97    14949.23    113.35 o 
   2  -1   1     2702.28     2943.31     26.50 o 
   3  -1   1     5848.24     6115.03     50.78 o 
   4  -1   1      790.49      799.30     17.39 o 
   5  -1   1     1293.82     1233.15     19.48 o 
   6  -1   1       76.47       90.61     14.81 o 
   7  -1   1      197.78      179.52     17.36 o 
   8  -1   1      333.80      360.60     25.47 o 
   9  -1   1        0.49       17.94     12.73 o 
  10  -1   1       24.75       43.41     16.21 o 
 -10   0   1       26.10       26.63     15.05 o 
  -9   0   1      323.05      366.97     28.36 o 
  -8   0   1        9.54       31.26     12.73 o 
  -7   0   1        0.32        1.42      8.76 o 
  -6   0   1     1096.20     1072.28     35.60 o 
  -5   0   1     2697.26     2866.56     31.89 o 
  -4   0   1     5343.15     5394.76     50.39 o 
  -3   0   1      534.09      514.26      9.37 o 
  -2   0   1     2082.25     2203.58     26.19 o 
  -1   0   1      387.24      426.19      7.56 o 
   1   0   1     7463.75     7539.11     73.80 o 
   2   0   1      956.88     1000.83     16.22 o 
   3   0   1       66.92       51.47      4.08 o 
   4   0   1      231.20      204.04      7.67 o 
   5   0   1       63.11       81.20      6.22 o 
   6   0   1       19.20       22.67      5.70 o 
   7   0   1      682.37      640.17     30.68 o 
   8   0   1      926.22      896.59     39.94 o 
   9   0   1      164.38      150.49     20.26 o 
 -10   1   1        0.58       -2.89     11.00 o 
  -9   1   1       15.84        2.89     12.16 o 
  -8   1   1        9.87        3.47     11.00 o 
  -7   1   1      326.08      282.20     17.08 o 
  -6   1   1      479.50      513.32     19.97 o 
  -5   1   1      449.29      357.17     18.84 o 
  -4   1   1      749.31      721.22     12.34 o 
  -3   1   1      507.47      597.90     14.32 o 
  -2   1   1    12447.42    13308.63    118.26 o 
  -1   1   1      214.98      237.32      8.10 o 
   1   1   1    12062.35    12470.95    112.06 o 
   2   1   1     8075.57     8637.27     66.17 o 
   3   1   1     2491.84     2424.69     40.92 o 
   4   1   1       47.75       46.14      4.89 o 
   5   1   1       46.08       47.00      5.88 o 
   6   1   1       66.55       63.80      8.79 o 
   7   1   1       15.55        1.16     10.42 o 
   8   1   1       71.99       93.19     17.36 o 
   9   1   1      541.85      552.77     34.15 o 
 -10   2   1      537.88      563.19     35.31 o 
  -9   2   1      520.77      515.73     30.68 o 
  -8   2   1      113.96      114.37     12.36 o 
  -7   2   1      170.20      165.28     13.26 o 
  -6   2   1      801.68      787.25     16.09 o 
  -5   2   1       10.14       26.63      4.46 o 
  -4   2   1     1659.48     1577.29     19.59 o 
  -3   2   1       74.58      101.54      4.81 o 
  -2   2   1     1092.81     1265.18     13.90 o 
  -1   2   1      443.71      472.36     13.02 o 
   0   2   1     1699.30     1902.63     30.68 o 
   1   2   1     2691.07     3083.41     34.67 o 
   2   2   1     4706.90     4822.54     52.35 o 
   3   2   1     2010.89     2071.94     22.83 o 
   4   2   1       25.78       10.59      5.50 o 
   5   2   1      943.94      893.21     22.50 o 
   6   2   1      173.82      169.60     12.28 o 
   7   2   1      507.74      476.95     29.52 o 
   8   2   1       96.08      103.61     18.52 o 
   9   2   1       18.13       38.78     15.63 o 
 -10   3   1        0.71        5.79     12.16 o 
  -9   3   1      181.96      162.65     19.68 o 
  -8   3   1       67.62       75.67     10.85 o 
  -7   3   1     1794.95     1759.98     35.08 o 
  -6   3   1        0.93       -0.01      4.09 o 
  -5   3   1     1881.12     1916.55     24.07 o 
  -4   3   1     3506.21     3400.95     33.05 o 
  -3   3   1     4153.49     4518.28     39.18 o 
  -2   3   1     3257.60     3270.29     34.92 o 
  -1   3   1      844.32      934.42     15.56 o 
   0   3   1     1155.68     1333.98     21.42 o 
   1   3   1     1959.57     2064.26     27.44 o 
   2   3   1      602.82      558.28     14.25 o 
   3   3   1        1.60       -4.89      3.26 o 
   4   3   1     5384.80     5401.10     51.12 o 
   5   3   1     1108.81     1036.96     25.37 o 
   6   3   1      467.95      470.48     18.59 o 
   7   3   1      211.74      222.84     22.00 o 
   8   3   1      226.19      246.00     25.47 o 
   9   3   1       92.62       87.98     18.52 o 
 -10   4   1        1.90       11.58     12.16 o 
  -9   4   1      838.57      849.48     27.77 o 
  -8   4   1      504.46      469.30     20.16 o 
  -7   4   1     2149.92     2120.54     38.40 o 
  -6   4   1       89.50       92.98      6.94 o 
  -5   4   1       57.90       53.54      5.08 o 
  -4   4   1     2204.68     2091.68     24.03 o 
  -3   4   1     4171.22     4128.99     42.50 o 
  -2   4   1      804.61      821.99     16.95 o 
  -1   4   1      186.33      208.00      8.99 o 
   0   4   1     6509.80     6741.73     53.55 o 
   1   4   1     1065.32     1223.80     14.74 o 
   2   4   1      629.68      575.33     15.66 o 
   3   4   1      709.98      704.96     18.77 o 
   4   4   1     1099.93     1095.71     25.37 o 
   5   4   1      168.46      167.59     24.31 o 
   6   4   1      192.33      186.38     14.12 o 
   7   4   1        0.60       -1.16     11.58 o 
   8   4   1      245.31      259.31     26.63 o 
 -10   5   1      121.43       94.93     23.15 o 
  -9   5   1      524.21      534.45     22.39 o 
  -8   5   1      379.99      390.25     18.23 o 
  -7   5   1     1904.77     1869.89     35.87 o 
  -6   5   1        1.47       -4.48      4.47 o 
  -5   5   1        0.83       -1.50      3.84 o 
  -4   5   1      757.36      783.41     13.47 o 
  -3   5   1     2710.16     3119.27     30.04 o 
  -2   5   1      237.56      261.24     11.12 o 
  -1   5   1     2789.74     2752.99     21.63 o 
   0   5   1     4843.58     4844.81     47.78 o 
   1   5   1     4593.98     4762.07     41.89 o 
   2   5   1       61.80       59.01      6.28 o 
   3   5   1       39.09       34.37      6.81 o 
   4   5   1     1359.54     1296.82     34.73 o 
   5   5   1      632.37      606.32     21.27 o 
   6   5   1       31.18       22.57      8.60 o 
   7   5   1       57.13       52.09     15.63 o 
   8   5   1        0.32       -3.47     13.89 o 
 -10   6   1        1.12       -4.05     16.79 o 
  -9   6   1      163.64      180.01     23.73 o 
  -8   6   1      260.28      364.08     29.52 o 
  -7   6   1       58.41       69.51      9.42 o 
  -6   6   1      290.98      298.58     11.01 o 
  -5   6   1     1008.45      981.95     16.95 o 
  -4   6   1       16.28       31.96      5.15 o 
  -3   6   1     5661.67     5903.29     67.73 o 
  -2   6   1      111.20       80.97      7.71 o 
  -1   6   1      269.99      288.62     11.78 o 
   0   6   1      122.95      108.43      5.71 o 
   1   6   1      207.55      228.16     12.71 o 
   2   6   1       21.83       26.14      3.77 o 
   3   6   1       37.57       23.85      7.49 o 
   4   6   1      114.47      115.30     11.26 o 
   5   6   1      244.23      258.00     15.95 o 
   6   6   1       60.48       72.71     11.44 o 
   7   6   1      180.09      175.96     22.00 o 
   8   6   1      261.16      264.52     28.94 o 
 -10   7   1       95.06       64.25     21.42 o 
  -9   7   1       36.58       60.20     19.10 o 
  -8   7   1        2.97        5.79     12.16 o 
  -7   7   1      124.35      131.39     18.52 o 
  -6   7   1      425.17      440.59     24.31 o 
  -5   7   1       42.93       57.05      9.20 o 
  -4   7   1     1838.79     1788.28     33.15 o 
  -3   7   1        1.14        2.01      5.51 o 
  -2   7   1       95.48      138.47     15.34 o 
  -1   7   1      575.68      554.95     14.08 o 
   0   7   1     5296.50     5335.98     48.56 o 
   1   7   1      630.84      603.01     15.17 o 
   2   7   1      389.78      362.21     15.74 o 
   3   7   1     1086.27     1069.10     27.09 o 
   4   7   1       73.67       66.78     14.18 o 
   5   7   1       99.77       79.24     11.37 o 
   6   7   1        4.29       12.16     11.58 o 
   7   7   1        0.48       14.47     13.89 o 
 -10   8   1       50.78       47.46     20.84 o 
  -9   8   1        0.71       -8.68     13.31 o 
  -8   8   1      796.88      824.24     42.83 o 
  -7   8   1     1212.06     1168.63     45.73 o 
  -6   8   1      310.14      300.26     17.19 o 
  -5   8   1      109.82      123.88     12.28 o 
  -4   8   1     1267.70     1303.26     43.41 o 
  -3   8   1       44.52       45.83      8.24 o 
  -2   8   1      150.83      150.31     17.94 o 
  -1   8   1       96.82      112.11      6.25 o 
   0   8   1      815.03      759.64     14.57 o 
   1   8   1      305.35      293.34     10.10 o 
   2   8   1      187.01      203.23     13.58 o 
   3   8   1        5.73       -3.84     11.00 o 
   4   8   1     1318.84     1301.07     32.72 o 
   5   8   1      356.23      360.04     19.28 o 
   6   8   1        1.76       -8.68     12.16 o 
   7   8   1       14.97       15.63     14.47 o 
 -10   9   1       63.61       63.67     20.84 o 
  -9   9   1      239.31      209.53     27.20 o 
  -8   9   1        2.57       14.47     13.31 o 
  -7   9   1      801.20      755.94     38.20 o 
  -6   9   1      832.98      800.43     35.31 o 
  -5   9   1      386.67      403.27     19.41 o 
  -4   9   1      442.51      406.44     19.03 o 
  -3   9   1      454.20      433.94     19.33 o 
  -2   9   1       22.82       30.23      8.97 o 
  -1   9   1      175.95      184.88     12.62 o 
   0   9   1        8.34        4.85      4.29 o 
   1   9   1      938.24      858.23     22.87 o 
   2   9   1        6.82       12.54      7.77 o 
   3   9   1      175.65      166.43     13.92 o 
   4   9   1      101.37      123.18     13.26 o 
   5   9   1      268.36      285.24     28.07 o 
   6   9   1       43.28       44.57     15.05 o 
  -9  10   1      148.57      114.61     22.00 o 
  -8  10   1      210.83      219.37     26.05 o 
  -7  10   1       23.09       41.69     10.96 o 
  -6  10   1       20.73       12.18     10.13 o 
  -5  10   1       16.72        9.21      9.18 o 
  -4  10   1       27.21       23.72      9.46 o 
  -3  10   1     2439.04     2328.13     43.59 o 
  -2  10   1      734.06      727.78     23.91 o 
  -1  10   1     1090.56     1081.58     36.75 o 
   0  10   1      728.33      666.22     24.89 o 
   1  10   1       41.13       40.95      8.85 o 
   2  10   1      691.85      705.40     23.98 o 
   3  10   1      103.71      119.12     12.92 o 
   4  10   1        5.70       12.62      9.15 o 
   5  10   1      568.80      569.39     24.97 o 
   6  10   1        2.33        4.63     14.47 o 
  -9  11   1      221.58      231.53     28.36 o 
  -8  11   1      209.13      203.74     24.31 o 
  -7  11   1       29.68       45.48     11.53 o 
  -6  11   1        5.61       -5.86     11.00 o 
  -5  11   1       54.36       45.03     11.11 o 
  -4  11   1      661.66      641.96     24.87 o 
  -3  11   1       35.82       39.21     10.69 o 
  -2  11   1        1.71       -7.43      8.23 o 
  -1  11   1       13.86       16.76      8.42 o 
   0  11   1      703.61      795.30     46.88 o 
   1  11   1      324.21      324.72     32.41 o 
   2  11   1      174.71      180.01     28.36 o 
   3  11   1        1.64       11.54     11.87 o 
   4  11   1      461.69      488.67     23.64 o 
   5  11   1       23.31       42.32     11.94 o 
  -9  12   1        1.31        8.10     16.21 o 
  -8  12   1      189.43      178.28     23.73 o 
  -7  12   1       59.87       54.76     14.76 o 
  -6  12   1       70.35       69.71     13.59 o 
  -5  12   1      231.04      236.87     47.46 o 
  -4  12   1      156.87      166.61     15.57 o 
  -3  12   1     1084.54     1112.16     32.68 o 
  -2  12   1      382.36      396.02     20.56 o 
  -1  12   1      302.31      274.36     32.41 o 
   0  12   1      200.51      259.89     31.83 o 
   1  12   1       97.53       86.24     23.73 o 
   2  12   1      202.84      213.00     30.68 o 
   3  12   1        0.60      -22.00     16.21 o 
   4  12   1      349.75      390.70     35.89 o 
  -8  13   1       23.74       27.20     14.47 o 
  -7  13   1       68.97       90.87     24.89 o 
  -6  13   1        1.30       -4.80     11.11 o 
  -5  13   1       34.56       21.06     11.35 o 
  -4  13   1      128.45      116.75     15.92 o 
  -3  13   1      342.80      308.29     19.87 o 
  -2  13   1       23.88       24.53     10.57 o 
  -1  13   1      158.19      133.71     29.52 o 
   0  13   1      136.97      127.92     28.36 o 
   1  13   1      355.04      437.59     39.94 o 
   2  13   1      178.11      186.96     30.68 o 
   3  13   1        7.31       28.94     21.42 o 
  -8  14   1       44.63       38.78     15.63 o 
  -7  14   1      366.81      356.86     23.09 o 
  -6  14   1        0.10       -9.62     11.09 o 
  -5  14   1        6.92      -10.86     14.76 o 
  -4  14   1        5.08       10.57     17.65 o 
  -3  14   1       75.65       81.70     14.64 o 
  -2  14   1       12.51       -1.16     23.15 o 
  -1  14   1       59.16       30.68     23.73 o 
   0  14   1      179.53      222.27     32.99 o 
   1  14   1       19.50        5.21     21.42 o 
   2  14   1       99.89      120.97     29.52 o 
  -7  15   1        9.79       25.37     22.57 o 
  -6  15   1      288.75      320.07     24.19 o 
  -5  15   1        9.10      -23.06     21.42 o 
  -4  15   1      106.03      110.17     16.67 o 
  -3  15   1      355.06      346.13     41.10 o 
  -2  15   1       90.17       70.04     29.52 o 
  -1  15   1        0.36      -18.52     20.26 o 
   0  15   1      100.17       87.40     30.10 o 
   1  15   1       85.07      115.18     28.94 o 
  -5  16   1       26.85        7.23     13.76 o 
  -4  16   1       30.14       28.30     14.45 o 
  -3  16   1        3.40      -29.52     23.73 o 
  -2  16   1       84.93      124.45     30.68 o 
  -1  16   1        0.17       19.10     27.20 o 
   1 -16   2       19.23        2.32     27.20 o 
   2 -16   2       88.81       64.25     30.68 o 
   3 -16   2       64.94       61.30     23.73 o 
   4 -16   2       27.26       20.15     13.84 o 
   5 -16   2      128.64      141.39     20.84 o 
  -1 -15   2       13.60        7.52     22.00 o 
   0 -15   2       15.50      -28.65     19.10 o 
   1 -15   2      112.72      112.29     29.52 o 
   2 -15   2      275.70      235.01     20.23 o 
   3 -15   2       39.58       43.10     13.28 o 
   4 -15   2       60.32       32.85     16.21 o 
   5 -15   2        7.05       15.17     13.70 o 
   6 -15   2       64.48       77.14     15.70 o 
  -2 -14   2      263.33      298.67     35.89 o 
  -1 -14   2       19.28       24.89     22.57 o 
   0 -14   2      115.82       63.67     25.47 o 
   1 -14   2      215.01      224.00     32.99 o 
   2 -14   2      100.04      127.81     25.18 o 
   3 -14   2      236.10      245.96     19.59 o 
   4 -14   2       58.76       45.00     18.23 o 
   5 -14   2        2.53       -2.95     10.57 o 
   6 -14   2      284.88      266.86     21.92 o 
   7 -14   2        0.63      -11.84     11.87 o 
  -3 -13   2        9.97       34.73     21.42 o 
  -2 -13   2      157.97      183.49     30.68 o 
  -1 -13   2      399.67      388.97     39.94 o 
   0 -13   2        4.22       -9.84     22.00 o 
   1 -13   2        2.89        3.22     17.65 o 
   2 -13   2      150.18      167.17     15.95 o 
   3 -13   2      189.55      186.72     16.79 o 
   4 -13   2      235.37      221.85     18.81 o 
   5 -13   2        1.30        1.23     11.29 o 
   6 -13   2      164.04      155.78     16.80 o 
   7 -13   2      773.31      744.52     30.98 o 
   8 -13   2       94.80       64.35     15.31 o 
  -4 -12   2       60.06      107.08     24.31 o 
  -3 -12   2      217.49      298.67     34.15 o 
  -2 -12   2      257.14      317.19     33.57 o 
  -1 -12   2       26.18        6.37     22.00 o 
   0 -12   2       83.38       80.63     11.61 o 
   1 -12   2        5.25        3.31     10.13 o 
   2 -12   2       56.74       55.37     19.39 o 
   3 -12   2      115.00      140.47     14.88 o 
   4 -12   2        0.16       -7.46     11.58 o 
   5 -12   2       11.29        2.88      9.46 o 
   6 -12   2      263.27      252.28     59.04 o 
   7 -12   2      292.56      314.01     21.27 o 
   8 -12   2      120.69      130.59     16.72 o 
  -5 -11   2       78.69       80.46     17.36 o 
  -4 -11   2       28.94       26.97     10.69 o 
  -3 -11   2      245.32      255.01     32.41 o 
  -2 -11   2       35.89       20.84     19.10 o 
  -1 -11   2       66.54       28.36     20.26 o 
   0 -11   2      322.12      320.92     17.70 o 
   1 -11   2       51.93       46.15     10.05 o 
   2 -11   2     1230.29     1126.02     31.28 o 
   3 -11   2      416.35      342.69     18.64 o 
   4 -11   2       10.11       13.26      9.10 o 
   5 -11   2       18.51        7.20      9.10 o 
   6 -11   2      344.56      343.47     20.52 o 
   7 -11   2       17.60        7.75     11.58 o 
   8 -11   2       16.35       30.68     15.63 o 
   9 -11   2        0.72       -9.84     15.05 o 
  -6 -10   2        0.35      -11.00     12.16 o 
  -5 -10   2      212.69      262.78     24.89 o 
  -4 -10   2       24.40       16.66      9.73 o 
  -3 -10   2       49.44       58.80     10.78 o 
  -2 -10   2      122.46      123.42     12.88 o 
  -1 -10   2      332.96      342.85     22.86 o 
   0 -10   2      261.69      295.94     23.73 o 
   1 -10   2      195.47      198.72     14.24 o 
   2 -10   2      467.10      431.36     45.15 o 
   3 -10   2     1710.71     1711.67     37.41 o 
   4 -10   2      193.69      203.21     15.25 o 
   5 -10   2       60.30       77.21     11.40 o 
   6 -10   2      388.21      403.06     29.81 o 
   7 -10   2      133.65      127.38     14.33 o 
   8 -10   2      271.89      271.47     26.63 o 
   9 -10   2       75.79      105.92     18.52 o 
  -6  -9   2       88.37      107.08     20.26 o 
  -5  -9   2      223.94      274.94     24.89 o 
  -4  -9   2      127.79      134.05     13.90 o 
  -3  -9   2        0.91       -4.54      8.11 o 
  -2  -9   2      840.72      911.66     25.91 o 
  -1  -9   2      832.23      840.80     17.81 o 
   0  -9   2        9.63       19.03      7.11 o 
   1  -9   2      297.57      327.12     16.49 o 
   2  -9   2      734.53      693.78     22.08 o 
   3  -9   2       33.60       37.52      9.30 o 
   4  -9   2      108.48       85.73     10.98 o 
   5  -9   2      556.12      500.91     21.00 o 
   6  -9   2       15.31       38.02     16.21 o 
   7  -9   2     1271.11     1194.52     32.52 o 
   8  -9   2       17.17        8.68     13.89 o 
   9  -9   2      132.24      150.49     20.84 o 
  -7  -8   2       31.43       22.00     14.47 o 
  -6  -8   2       15.92       19.10     13.31 o 
  -5  -8   2      157.12      146.44     18.52 o 
  -4  -8   2      165.63      172.14     14.32 o 
  -3  -8   2      302.23      312.86     16.49 o 
  -2  -8   2      724.32      761.97     17.06 o 
  -1  -8   2      108.56      107.49      7.95 o 
   0  -8   2       79.20       92.06      6.53 o 
   1  -8   2     1742.92     1752.68     29.19 o 
   2  -8   2     1554.84     1501.52     30.80 o 
   3  -8   2     2710.59     2631.35     43.55 o 
   4  -8   2        1.16       -3.40      6.33 o 
   5  -8   2      367.91      331.09     16.16 o 
   6  -8   2      557.05      545.85     20.83 o 
   7  -8   2       28.26       23.53      8.79 o 
   8  -8   2      221.21      210.69     23.15 o 
   9  -8   2       13.71       32.41     14.47 o 
  10  -8   2        1.00        8.68     15.05 o 
  -7  -7   2      105.91       71.19     18.52 o 
  -6  -7   2     1049.44     1059.24     43.99 o 
  -5  -7   2      181.88      187.82     22.28 o 
  -4  -7   2       15.82       11.64      9.04 o 
  -3  -7   2      261.33      268.72     28.94 o 
  -2  -7   2       21.22       27.03      5.51 o 
  -1  -7   2     2597.90     2526.70     30.33 o 
   0  -7   2       64.08       70.59      7.22 o 
   1  -7   2     1706.04     1802.65     22.01 o 
   2  -7   2      702.27      734.96     20.23 o 
   3  -7   2      180.55      184.23      6.82 o 
   4  -7   2       26.83       13.41      5.16 o 
   5  -7   2      454.67      414.09     22.57 o 
   6  -7   2      349.35      331.75     16.54 o 
   7  -7   2      536.10      574.82     22.00 o 
   8  -7   2       57.25       87.98     17.36 o 
   9  -7   2      112.65      127.92     20.26 o 
  10  -7   2      101.39       96.08     21.42 o 
  -8  -6   2       10.26      -19.10     12.73 o 
  -7  -6   2       57.39       37.62     16.21 o 
  -6  -6   2       89.42       75.25     16.21 o 
  -5  -6   2      419.01      398.76     18.21 o 
  -4  -6   2      273.16      243.33     14.49 o 
  -3  -6   2      473.71      454.57     13.25 o 
  -2  -6   2     2124.34     2115.26     26.90 o 
  -1  -6   2     1005.53      974.21     16.54 o 
   0  -6   2      575.42      590.42     17.47 o 
   1  -6   2      806.90      878.42     13.67 o 
   2  -6   2     2106.58     2212.78     23.87 o 
   3  -6   2     2669.12     2550.28     27.46 o 
   4  -6   2      816.48      893.57     12.53 o 
   5  -6   2     2277.73     2310.92     32.13 o 
   6  -6   2      412.51      394.94     13.05 o 
   7  -6   2      205.85      206.76     10.74 o 
   8  -6   2       10.28       38.78     13.31 o 
   9  -6   2        4.98       -0.58     12.16 o 
  -8  -5   2        8.26       16.21     13.89 o 
  -7  -5   2      366.59      368.13     28.94 o 
  -6  -5   2      626.43      659.85     32.99 o 
  -5  -5   2       72.14       73.88     10.02 o 
  -4  -5   2      701.50      703.04     16.43 o 
  -3  -5   2      591.79      654.69     14.83 o 
  -2  -5   2      138.51      142.19      7.28 o 
  -1  -5   2     8076.61     8278.75     91.83 o 
   0  -5   2       18.19       11.58      3.39 o 
   1  -5   2      359.73      401.37      8.94 o 
   2  -5   2      200.82      180.74      6.38 o 
   3  -5   2      719.13      638.49      9.46 o 
   4  -5   2        6.89        7.30      3.49 o 
   5  -5   2      221.80      241.46     10.53 o 
   6  -5   2      450.38      467.43     13.57 o 
   7  -5   2      179.67      163.47      9.69 o 
   8  -5   2       18.46       27.12      8.20 o 
   9  -5   2      126.30      115.07     13.02 o 
  -9  -4   2      138.43      159.75     23.73 o 
  -8  -4   2      195.19      184.06     23.15 o 
  -7  -4   2      272.33      243.10     23.73 o 
  -6  -4   2        2.93      -12.16      9.26 o 
  -5  -4   2      478.36      510.42     18.30 o 
  -4  -4   2      841.70      864.56     23.78 o 
  -3  -4   2      109.84      115.76      7.50 o 
  -2  -4   2     4660.37     4525.58     42.37 o 
  -1  -4   2     6086.26     6610.99     73.88 o 
   0  -4   2     7203.64     7916.47     93.04 o 
   1  -4   2      645.82      690.14     30.39 o 
   2  -4   2     1276.95     1268.30     15.99 o 
   3  -4   2     4454.49     4526.18     41.27 o 
   4  -4   2     1497.07     1374.05     19.70 o 
   5  -4   2       62.17       43.76      5.28 o 
   6  -4   2      972.80     1007.27     19.67 o 
   7  -4   2      522.52      515.46     20.80 o 
   8  -4   2        3.05        3.88      9.26 o 
   9  -4   2       31.70       16.79     11.58 o 
  10  -4   2        1.47        0.00     12.73 o 
  -9  -3   2       11.03        1.74     12.73 o 
  -8  -3   2        2.32        2.89     11.58 o 
  -7  -3   2       55.95       66.56     16.21 o 
  -6  -3   2      526.35      528.46     28.94 o 
  -5  -3   2     1187.50     1135.55     20.36 o 
  -4  -3   2        5.62       -1.90      4.36 o 
  -3  -3   2      126.29      135.83      7.24 o 
  -2  -3   2      588.71      580.16     11.80 o 
  -1  -3   2     6807.63     6959.35     56.22 o 
   0  -3   2    51885.73    55629.23   1058.47 o 
   1  -3   2      124.24      166.14      6.04 o 
   2  -3   2      174.00      163.37      4.82 o 
   3  -3   2     1733.03     1806.02     25.08 o 
   4  -3   2       40.79       48.31      5.52 o 
   5  -3   2       39.58       47.25      5.45 o 
   6  -3   2      210.53      209.78     10.13 o 
   7  -3   2      527.42      517.40     33.27 o 
   8  -3   2     1053.32      935.37     37.62 o 
   9  -3   2       52.02       53.25     14.47 o 
  10  -3   2        6.06       20.26     13.89 o 
  -9  -2   2      286.03      292.30     27.20 o 
  -8  -2   2       29.28       31.26     13.31 o 
  -7  -2   2       31.77       21.42     11.58 o 
  -6  -2   2      245.01      248.43     15.13 o 
  -5  -2   2      267.59      265.88     11.00 o 
  -4  -2   2     2990.30     3154.62     33.41 o 
  -3  -2   2      400.63      408.71     10.13 o 
  -2  -2   2      363.71      367.61      9.31 o 
  -1  -2   2    10576.95    10842.72     81.30 o 
   0  -2   2     2719.57     2915.62     25.67 o 
   1  -2   2      968.36      901.53     11.48 o 
   2  -2   2     3250.04     3390.21     31.00 o 
   3  -2   2     1446.99     1389.59     18.02 o 
   4  -2   2    11092.13    11534.07     91.52 o 
   5  -2   2        0.63       -5.02      3.68 o 
   6  -2   2      224.51      204.36     10.03 o 
   7  -2   2        8.62       -2.28      5.62 o 
   8  -2   2      174.82      173.65     19.68 o 
   9  -2   2        2.31       -2.89      9.84 o 
  10  -2   2        0.40        4.63     12.73 o 
  -9  -1   2       24.73       16.79     12.73 o 
  -8  -1   2       40.28       41.67     14.47 o 
  -7  -1   2        0.49       -6.37      9.26 o 
  -6  -1   2     1221.43     1234.84     28.44 o 
  -5  -1   2     6151.26     6014.92     55.03 o 
  -4  -1   2      138.79      144.40     11.67 o 
  -3  -1   2      168.97      177.71      6.73 o 
  -2  -1   2      216.47      217.48      6.94 o 
  -1  -1   2    10398.74    11270.26    256.71 o 
   0  -1   2      693.48      799.61      9.66 o 
   1  -1   2     7517.55     7398.46     65.42 o 
   2  -1   2     1257.77     1268.71     15.45 o 
   3  -1   2        7.58       24.46      3.53 o 
   4  -1   2       83.24      137.97      6.79 o 
   5  -1   2      391.07      394.69     14.20 o 
   6  -1   2       95.46       88.77      7.46 o 
   7  -1   2     2088.16     2057.57     38.68 o 
   8  -1   2      193.28      221.11     21.42 o 
   9  -1   2        0.20        0.00     12.16 o 
 -10   0   2        2.97        4.05     13.89 o 
  -9   0   2      335.34      378.55     28.36 o 
  -8   0   2       71.10       56.72     14.47 o 
  -7   0   2       14.99       16.01      9.04 o 
  -6   0   2      467.62      476.03     18.95 o 
  -5   0   2      181.59      210.20      8.26 o 
  -4   0   2       42.40       84.67      8.97 o 
  -3   0   2      793.40      750.79     16.13 o 
  -2   0   2      328.34      383.92     13.02 o 
  -1   0   2     2508.66     2505.51     32.12 o 
   0   0   2      411.15      374.81      5.90 o 
   1   0   2     2652.86     2846.10     24.88 o 
   2   0   2        6.96        8.43      2.53 o 
   3   0   2     9920.27    10239.83     87.85 o 
   4   0   2       32.66       50.72      9.55 o 
   5   0   2      525.15      559.38     13.41 o 
   6   0   2       11.55       19.58      7.15 o 
   7   0   2        3.29        6.98      7.15 o 
   8   0   2       64.14       72.93     15.63 o 
   9   0   2      184.31      246.58     25.47 o 
 -10   1   2      380.27      435.85     31.26 o 
  -9   1   2      316.37      315.46     25.47 o 
  -8   1   2      563.25      580.51     23.81 o 
  -7   1   2      450.58      451.05     19.59 o 
  -6   1   2      106.36      103.95     12.44 o 
  -5   1   2     2825.64     2731.36     58.00 o 
  -4   1   2      135.91      146.28      5.72 o 
  -3   1   2     1338.53     1501.39     23.29 o 
  -2   1   2     1307.87     1528.96     21.00 o 
  -1   1   2     1681.39     1824.05     30.39 o 
   0   1   2     8587.66     8874.93    206.35 o 
   1   1   2     2124.97     2379.85     28.39 o 
   2   1   2       44.32       44.92      3.21 o 
   3   1   2     3030.04     3033.19     35.32 o 
   4   1   2      764.60      711.12     13.53 o 
   5   1   2       20.58       20.44      5.09 o 
   6   1   2      265.83      283.76     36.47 o 
   7   1   2      242.62      251.79     21.42 o 
   8   1   2      858.01      785.46     38.78 o 
   9   1   2       21.99       15.05     15.05 o 
 -10   2   2        0.17        1.16     12.73 o 
  -9   2   2      428.61      427.75     27.78 o 
  -8   2   2      786.35      761.77     25.34 o 
  -7   2   2      123.87      119.04     12.36 o 
  -6   2   2       92.58      113.39     16.50 o 
  -5   2   2        2.91        1.29      3.07 o 
  -4   2   2     1374.30     1412.01     22.85 o 
  -3   2   2        1.19        7.81      2.94 o 
  -2   2   2      415.70      466.66      8.48 o 
  -1   2   2    19925.70    20860.48    148.65 o 
   0   2   2     1801.02     1987.83     22.14 o 
   1   2   2     1260.78     1300.14     23.15 o 
   2   2   2     1850.58     1890.11     27.80 o 
   3   2   2      244.81      229.15      7.04 o 
   4   2   2     6013.37     6015.99     86.03 o 
   5   2   2      641.28      659.51     31.83 o 
   6   2   2       85.68       78.88     21.13 o 
   7   2   2      979.07      971.83     39.94 o 
   8   2   2       54.51       42.83     15.05 o 
   9   2   2      248.98      274.94     28.36 o 
 -10   3   2      411.31      415.01     29.52 o 
  -9   3   2      429.33      422.73     20.84 o 
  -8   3   2        9.75       -1.56      7.36 o 
  -7   3   2      108.35      137.38     12.20 o 
  -6   3   2      518.18      576.20     18.71 o 
  -5   3   2      135.09      118.48      6.47 o 
  -4   3   2     3762.90     3867.49     36.48 o 
  -3   3   2        8.39       17.49      6.85 o 
  -2   3   2      278.36      344.82      7.99 o 
  -1   3   2     6228.81     6327.48     51.12 o 
   0   3   2        4.21       13.99      3.57 o 
   1   3   2     2175.26     2192.42     29.67 o 
   2   3   2     1004.40     1028.63     20.18 o 
   3   3   2     1715.52     1671.46     29.02 o 
   4   3   2      171.70      187.63     19.68 o 
   5   3   2      249.27      246.11     14.53 o 
   6   3   2       15.48       15.63      7.78 o 
   7   3   2      197.84      185.22     21.42 o 
   8   3   2      327.96      331.66     27.20 o 
   9   3   2        3.69       13.89     13.89 o 
 -10   4   2        1.06        0.00     11.58 o 
  -9   4   2      587.63      551.05     31.55 o 
  -8   4   2      509.40      516.70     20.99 o 
  -7   4   2      583.03      540.72     30.10 o 
  -6   4   2      425.67      417.46     45.15 o 
  -5   4   2        9.92        8.63      4.63 o 
  -4   4   2     2024.92     2042.36     23.72 o 
  -3   4   2       28.47       27.37      3.65 o 
  -2   4   2       14.60       37.49      7.33 o 
  -1   4   2     4493.74     4648.32     39.74 o 
   0   4   2     1786.76     1853.74     19.92 o 
   1   4   2      120.26      104.85      7.60 o 
   2   4   2       97.86      102.88      8.03 o 
   3   4   2      409.73      370.67     14.08 o 
   4   4   2     4627.02     4552.38     92.32 o 
   5   4   2      985.10      986.42     26.60 o 
   6   4   2        2.37       -0.58     13.02 o 
   7   4   2       57.35       44.57     15.05 o 
   8   4   2       47.15       53.83     16.79 o 
 -10   5   2       11.10       -9.26     16.79 o 
  -9   5   2      242.55      272.04     17.51 o 
  -8   5   2      800.03      826.31     25.17 o 
  -7   5   2     2383.73     2331.19     40.88 o 
  -6   5   2      778.67      804.87     16.96 o 
  -5   5   2     4167.96     4228.54     43.32 o 
  -4   5   2      379.70      297.79      9.48 o 
  -3   5   2      242.72      210.44     12.16 o 
  -2   5   2      210.84      199.55      6.38 o 
  -1   5   2     2329.06     2636.60     26.45 o 
   0   5   2     7216.40     7042.84     57.41 o 
   1   5   2        9.07        1.56      2.76 o 
   2   5   2      702.23      680.92     18.50 o 
   3   5   2      465.10      470.81     21.13 o 
   4   5   2      439.33      393.20     17.13 o 
   5   5   2       33.31       31.24     10.13 o 
   6   5   2      147.27      150.94     13.49 o 
   7   5   2      107.88       82.77     17.36 o 
   8   5   2      425.25      445.11     34.15 o 
 -10   6   2        7.37       -5.79     17.36 o 
  -9   6   2      276.37      281.88     28.36 o 
  -8   6   2      104.74      141.81     22.00 o 
  -7   6   2       11.86        2.11      6.64 o 
  -6   6   2      927.55      933.29     22.04 o 
  -5   6   2       25.66       19.70      4.70 o 
  -4   6   2     2333.93     2450.26     27.42 o 
  -3   6   2        3.07        2.66      3.90 o 
  -2   6   2      731.94      767.87     12.04 o 
  -1   6   2     3351.64     3235.22     30.49 o 
   0   6   2     2089.80     1962.13     23.45 o 
   1   6   2      140.99      145.03     10.97 o 
   2   6   2      401.56      358.86     14.86 o 
   3   6   2      184.00      162.13     11.82 o 
   4   6   2        1.56       -9.00      9.26 o 
   5   6   2      313.22      308.50     17.36 o 
   6   6   2      459.44      433.68     28.36 o 
   7   6   2        1.55      -16.21     11.58 o 
   8   6   2       18.69        2.89     13.89 o 
 -10   7   2      113.73      125.02     24.31 o 
  -9   7   2      223.21      195.64     26.63 o 
  -8   7   2        1.67      -13.31     11.58 o 
  -7   7   2      588.20      589.82     34.15 o 
  -6   7   2      207.80      197.23     16.50 o 
  -5   7   2     2380.27     2286.28     73.51 o 
  -4   7   2     1477.33     1447.48     19.12 o 
  -3   7   2       28.01       51.71      8.03 o 
  -2   7   2      521.27      566.30     13.01 o 
  -1   7   2      759.57      755.10     22.32 o 
   0   7   2       94.46      108.91      6.13 o 
   1   7   2     1305.70     1266.89     18.24 o 
   2   7   2        2.49       -7.48      5.79 o 
   3   7   2      210.61      197.35     13.63 o 
   4   7   2      137.09      130.06     12.66 o 
   5   7   2        1.01      -10.22      6.81 o 
   6   7   2      172.61      191.63     15.75 o 
   7   7   2       51.92       63.67     17.36 o 
 -10   8   2       64.18       49.20     20.26 o 
  -9   8   2       54.63       37.04     18.52 o 
  -8   8   2      313.23      275.52     27.20 o 
  -7   8   2       23.65       30.68     14.47 o 
  -6   8   2     1683.74     1688.92    110.84 o 
  -5   8   2      934.31      852.06     25.17 o 
  -4   8   2      735.54      658.81     21.68 o 
  -3   8   2      971.97      902.54     46.59 o 
  -2   8   2       27.26       16.72      6.92 o 
  -1   8   2      730.40      757.98     11.35 o 
   0   8   2     2924.36     2733.04     35.10 o 
   1   8   2       10.38       11.77      6.73 o 
   2   8   2        0.20       -8.80      5.86 o 
   3   8   2        3.47        2.10      7.65 o 
   4   8   2      128.17      140.56     13.60 o 
   5   8   2      363.06      367.05     32.41 o 
   6   8   2       21.50       12.68      9.61 o 
   7   8   2       20.74       13.89     16.21 o 
 -10   9   2      136.33      120.97     26.05 o 
  -9   9   2      142.15      137.76     23.73 o 
  -8   9   2      450.74      404.01     32.41 o 
  -7   9   2       24.23       17.36     13.89 o 
  -6   9   2      188.70      174.83     14.90 o 
  -5   9   2      353.50      391.43     19.82 o 
  -4   9   2     1675.48     1633.73     37.91 o 
  -3   9   2      345.37      358.35     18.35 o 
  -2   9   2      452.87      481.96     19.15 o 
  -1   9   2      480.93      461.74     17.96 o 
   0   9   2      838.07      786.09     16.06 o 
   1   9   2      274.12      276.07     20.26 o 
   2   9   2      346.41      348.59     17.53 o 
   3   9   2      813.34      733.22     24.61 o 
   4   9   2        3.60        5.34      9.04 o 
   5   9   2      446.96      411.65     29.81 o 
   6   9   2        2.17      -16.21     11.58 o 
  -9  10   2      156.05      148.76     25.47 o 
  -8  10   2      731.19      736.83     42.25 o 
  -7  10   2       65.61       53.83     16.21 o 
  -6  10   2      168.21      155.48     15.34 o 
  -5  10   2      185.75      187.62     15.66 o 
  -4  10   2       48.17       35.76     10.85 o 
  -3  10   2       52.19       48.62     11.22 o 
  -2  10   2      221.89      224.69     15.31 o 
  -1  10   2      741.31      754.82     23.45 o 
   0  10   2      654.53      690.53     41.10 o 
   1  10   2       16.25       14.98     10.71 o 
   2  10   2       42.34       27.29     23.15 o 
   3  10   2        7.99        0.67      9.26 o 
   4  10   2      207.83      240.11     17.63 o 
   5  10   2      303.55      354.82     23.73 o 
  -9  11   2      182.97      198.53     28.94 o 
  -8  11   2        1.14       -3.47     12.73 o 
  -7  11   2        9.94       16.79     12.73 o 
  -6  11   2       16.92       36.90     12.44 o 
  -5  11   2       30.08       25.29     23.15 o 
  -4  11   2      287.51      318.55     21.13 o 
  -3  11   2      767.47      747.67     26.69 o 
  -2  11   2      531.27      505.19     21.84 o 
  -1  11   2        7.95        3.72     10.13 o 
   0  11   2      604.44      586.34     40.52 o 
   1  11   2      168.58      204.32     29.52 o 
   2  11   2        1.04      -17.36     16.79 o 
   3  11   2       18.55       11.61     28.94 o 
   4  11   2      157.21      121.22     14.73 o 
   5  11   2       34.10       58.42     13.60 o 
  -9  12   2       19.13       26.05     17.94 o 
  -8  12   2      439.03      442.80     34.15 o 
  -7  12   2       24.86       34.15     15.05 o 
  -6  12   2       41.27       50.19     12.20 o 
  -5  12   2       72.68       68.43     13.28 o 
  -4  12   2       38.55       29.52     10.60 o 
  -3  12   2       44.30       45.07     18.52 o 
  -2  12   2       22.10       22.63     10.50 o 
  -1  12   2        3.78        6.95     19.10 o 
   0  12   2      501.71      481.00     38.78 o 
   1  12   2      298.29      314.88     33.57 o 
   2  12   2       17.99       20.26     20.84 o 
   3  12   2        0.65        1.16     16.21 o 
   4  12   2       10.39       28.94     19.68 o 
  -8  13   2       47.22      107.66     21.42 o 
  -7  13   2      111.68      152.81     22.00 o 
  -6  13   2        9.04       18.00     10.87 o 
  -5  13   2      139.67      136.43     35.89 o 
  -4  13   2      185.49      201.98     18.22 o 
  -3  13   2      211.92      231.42     18.60 o 
  -2  13   2       56.74       16.79     23.15 o 
  -1  13   2       88.63       96.08     26.05 o 
   0  13   2       21.06       34.15     22.00 o 
   1  13   2      223.68      250.05     34.73 o 
   2  13   2       11.78       -2.32     20.84 o 
   3  13   2       83.19      126.18     25.47 o 
  -8  14   2        1.71       -7.52     12.16 o 
  -7  14   2       12.46       19.68     13.89 o 
  -6  14   2      123.52      115.77     26.34 o 
  -5  14   2       79.01       87.81     15.63 o 
  -4  14   2       21.37       13.28     11.99 o 
  -3  14   2      113.36      125.76     16.47 o 
  -2  14   2        2.27       45.15     23.15 o 
  -1  14   2        0.32      -25.47     19.68 o 
   0  14   2      138.60      152.81     31.83 o 
   1  14   2       30.56       36.47     24.89 o 
   2  14   2      148.39      141.81     28.36 o 
  -7  15   2      167.89      193.82     39.07 o 
  -6  15   2       19.13       15.63     24.31 o 
  -5  15   2       12.01       29.52     23.15 o 
  -4  15   2      346.47      327.48     23.49 o 
  -3  15   2       48.81       38.78     24.31 o 
  -2  15   2       54.49       63.09     26.05 o 
  -1  15   2        0.47      -10.42     23.73 o 
   0  15   2       12.75        9.26     22.00 o 
   1  15   2       51.14       76.98     27.20 o 
  -5  16   2       88.22      128.58     22.28 o 
  -4  16   2        1.13      -17.94     22.57 o 
  -3  16   2       69.10       73.51     28.36 o 
  -2  16   2        1.70       27.78     27.20 o 
  -1  16   2       17.38       -1.74     25.47 o 
   1 -16   3       31.32       30.68     25.47 o 
   2 -16   3      207.31      229.79     35.31 o 
   3 -16   3       26.41       27.22     13.24 o 
   4 -16   3        3.99      -15.51     13.60 o 
   5 -16   3       99.85      109.36     18.77 o 
  -1 -15   3       20.72      -19.68     23.73 o 
   0 -15   3        0.36        0.58     24.31 o 
   1 -15   3      356.36      451.48     42.83 o 
   2 -15   3       35.15       35.50     16.79 o 
   3 -15   3       86.26       67.89     29.81 o 
   4 -15   3       18.83       12.12     11.75 o 
   5 -15   3      110.86      122.73     20.55 o 
   6 -15   3      353.83      362.02     28.07 o 
  -2 -14   3       54.50      114.61     30.10 o 
  -1 -14   3        6.87       -8.68     23.15 o 
   0 -14   3        2.06      -17.36     19.68 o 
   1 -14   3       82.39       96.99     14.20 o 
   2 -14   3      260.96      262.20     19.74 o 
   3 -14   3      101.30       85.61     27.49 o 
   4 -14   3      167.42      188.28     34.15 o 
   5 -14   3      126.44      135.73     16.41 o 
   6 -14   3        2.07       -1.30     10.98 o 
   7 -14   3      361.78      337.13     63.67 o 
  -3 -13   3        0.30       11.58     22.57 o 
  -2 -13   3      384.18      395.33     38.20 o 
  -1 -13   3        9.53        1.74     20.26 o 
   0 -13   3       82.16       87.40     24.31 o 
   1 -13   3      496.38      448.93     22.47 o 
   2 -13   3        0.36       -3.70      8.85 o 
   3 -13   3       45.97       30.56     11.03 o 
   4 -13   3      135.69      128.80     15.15 o 
   5 -13   3       35.32       22.18     16.21 o 
   6 -13   3      203.68      235.20     19.59 o 
   7 -13   3       79.61       79.29     20.55 o 
   8 -13   3        1.50       -8.66     12.44 o 
  -4 -12   3       69.33       92.61     24.31 o 
  -3 -12   3      179.55      156.28     28.36 o 
  -2 -12   3       48.21       45.73     23.73 o 
  -1 -12   3        0.80        2.32     19.10 o 
   0 -12   3       13.33       21.55      9.21 o 
   1 -12   3       19.32        9.15     11.58 o 
   2 -12   3      300.25      293.47     23.44 o 
   3 -12   3      564.95      499.24     23.36 o 
   4 -12   3        1.59        6.44      9.30 o 
   5 -12   3      855.29      856.97     30.39 o 
   6 -12   3      129.31      151.68     17.94 o 
   7 -12   3        1.33      -14.02     14.47 o 
   8 -12   3       49.27       44.75     22.86 o 
  -5 -11   3       12.81       26.63     14.47 o 
  -4 -11   3      120.88      119.59     14.44 o 
  -3 -11   3      178.21      154.52     15.31 o 
  -2 -11   3       96.19       71.19     22.57 o 
  -1 -11   3        8.24        4.05     20.26 o 
   0 -11   3      265.16      255.27     17.09 o 
   1 -11   3      255.63      239.16     37.04 o 
   2 -11   3      102.11      116.30     13.28 o 
   3 -11   3       60.20       71.19     12.20 o 
   4 -11   3       23.71       22.28      9.42 o 
   5 -11   3      171.08      157.01     15.54 o 
   6 -11   3      423.05      413.25     41.67 o 
   7 -11   3       79.54       71.67     14.76 o 
   8 -11   3       10.59       12.02     10.55 o 
   9 -11   3      194.96      182.91     25.47 o 
  -6 -10   3       32.40       53.83     17.36 o 
  -5 -10   3        0.19       -2.89     11.58 o 
  -4 -10   3        2.72       -5.06      8.76 o 
  -3 -10   3      381.80      375.40     19.57 o 
  -2 -10   3     1174.87     1204.32     30.73 o 
  -1 -10   3        0.45        3.10     16.50 o 
   0 -10   3       87.56      104.78     11.65 o 
   1 -10   3        1.03      -11.38      7.59 o 
   2 -10   3     1330.19     1263.60     31.80 o 
   3 -10   3      740.28      739.19     25.38 o 
   4 -10   3       29.28       19.55      9.18 o 
   5 -10   3      119.89      124.60     14.76 o 
   6 -10   3        1.98       -9.75      7.65 o 
   7 -10   3       35.30       16.16      9.80 o 
   8 -10   3       71.30       62.36     12.26 o 
   9 -10   3      138.49      129.08     23.73 o 
  -6  -9   3       89.68       81.61     18.52 o 
  -5  -9   3       75.51       73.51     16.79 o 
  -4  -9   3      189.86      209.11     26.05 o 
  -3  -9   3      300.28      274.25     17.09 o 
  -2  -9   3      465.66      458.60     14.95 o 
  -1  -9   3      175.95      183.78     10.21 o 
   0  -9   3      552.79      514.15     13.77 o 
   1  -9   3      774.66      778.89     26.34 o 
   2  -9   3      931.11      978.63     26.86 o 
   3  -9   3      251.27      265.96     17.08 o 
   4  -9   3      577.18      591.40     22.09 o 
   5  -9   3       27.02       31.86      8.79 o 
   6  -9   3      188.12      203.78     15.31 o 
   7  -9   3      300.14      285.09     17.80 o 
   8  -9   3        2.30        3.68      8.97 o 
   9  -9   3       66.25       63.09     17.36 o 
  -7  -8   3      219.87      224.00     26.05 o 
  -6  -8   3      231.18      294.62     26.05 o 
  -5  -8   3      611.31      641.91     33.57 o 
  -4  -8   3       14.44        7.54      8.33 o 
  -3  -8   3      345.02      385.01     18.30 o 
  -2  -8   3     2723.59     2655.61     34.60 o 
  -1  -8   3       29.38       32.84      5.81 o 
   0  -8   3        8.67        7.60      4.54 o 
   1  -8   3      290.27      290.55     22.92 o 
   2  -8   3       98.25       90.50      9.72 o 
   3  -8   3       21.71       29.09      7.74 o 
   4  -8   3        1.03        1.79      6.52 o 
   5  -8   3      104.63       96.34     10.84 o 
   6  -8   3        2.08       -9.82      6.55 o 
   7  -8   3      208.64      221.29     15.72 o 
   8  -8   3       43.44       61.46     11.12 o 
  -7  -7   3       35.70       13.31     15.05 o 
  -6  -7   3      119.02      107.66     17.94 o 
  -5  -7   3       51.45       45.73     13.31 o 
  -4  -7   3       52.55       63.43     17.65 o 
  -3  -7   3     2016.43     1982.33     29.08 o 
  -2  -7   3        9.12        3.31      5.09 o 
  -1  -7   3      627.97      602.41     15.25 o 
   0  -7   3     1316.31     1423.78     21.03 o 
   1  -7   3       22.35       22.07      4.40 o 
   2  -7   3     1896.63     1962.68     29.04 o 
   3  -7   3      443.82      490.01     11.50 o 
   4  -7   3       54.34       51.60      5.47 o 
   5  -7   3        2.99       -5.21      5.73 o 
   6  -7   3      331.27      330.30     16.89 o 
   7  -7   3      318.39      313.47     16.98 o 
   8  -7   3       19.68       12.16     11.58 o 
   9  -7   3        0.47       19.10     12.16 o 
  -8  -6   3       27.64       35.31     16.21 o 
  -7  -6   3      803.88      814.40     41.10 o 
  -6  -6   3      983.23      977.04     41.67 o 
  -5  -6   3       22.57       15.63     12.16 o 
  -4  -6   3      846.92      816.92     24.14 o 
  -3  -6   3       24.00       28.97      7.77 o 
  -2  -6   3       75.34       59.55      8.31 o 
  -1  -6   3      245.76      211.72      9.12 o 
   0  -6   3       13.26       10.25      4.36 o 
   1  -6   3        0.44       -5.16      3.44 o 
   2  -6   3      105.06       78.42     10.98 o 
   3  -6   3      129.66      110.20      6.18 o 
   4  -6   3      269.05      282.36      9.66 o 
   5  -6   3      727.26      732.78     21.48 o 
   6  -6   3      358.68      351.21     13.27 o 
   7  -6   3      250.26      236.91     11.75 o 
   8  -6   3        6.44        4.63     11.00 o 
   9  -6   3      310.99      357.71     28.36 o 
  -8  -5   3       12.10       12.73     13.89 o 
  -7  -5   3        0.69        1.74     11.58 o 
  -6  -5   3      645.98      662.75     34.73 o 
  -5  -5   3      842.12      825.97     35.31 o 
  -4  -5   3     1370.12     1448.86     23.92 o 
  -3  -5   3      515.09      466.71     13.33 o 
  -2  -5   3      455.61      428.09     11.79 o 
  -1  -5   3     1799.44     1865.02     34.64 o 
   0  -5   3        0.59       -0.59      5.60 o 
   1  -5   3      195.29      173.96      7.31 o 
   2  -5   3     2222.86     2102.12     43.76 o 
   3  -5   3        0.62       -2.27      2.88 o 
   4  -5   3     1106.81     1146.72     15.34 o 
   5  -5   3      288.90      294.03     10.94 o 
   6  -5   3      302.99      297.54     11.99 o 
   7  -5   3     2278.18     2276.43     33.45 o 
   8  -5   3       98.16      103.89     11.21 o 
   9  -5   3        1.89       -6.95     10.42 o 
  -9  -4   3       15.76       30.10     15.05 o 
  -8  -4   3        0.32        6.95     13.89 o 
  -7  -4   3      515.61      457.27     30.10 o 
  -6  -4   3       92.33       85.09     15.63 o 
  -5  -4   3       16.82        8.19      8.33 o 
  -4  -4   3     1454.49     1543.64     23.79 o 
  -3  -4   3     1086.35     1249.59     19.93 o 
  -2  -4   3     1504.98     1441.26     20.49 o 
  -1  -4   3      446.73      419.57     10.42 o 
   0  -4   3    23914.17    24793.05    262.35 o 
   1  -4   3      956.70      902.33     16.27 o 
   2  -4   3     3594.78     3525.75     33.91 o 
   3  -4   3     1905.64     1946.11     19.70 o 
   4  -4   3      440.94      503.86     12.15 o 
   5  -4   3       41.59       45.17      5.66 o 
   6  -4   3     1004.67      995.48     20.11 o 
   7  -4   3      106.96       94.14      9.46 o 
   8  -4   3        0.57        0.99      7.81 o 
   9  -4   3        2.63      -13.89      9.26 o 
  10  -4   3        1.85        5.21     12.73 o 
  -9  -3   3      360.02      333.40     29.52 o 
  -8  -3   3        0.60        1.16     12.73 o 
  -7  -3   3        2.79      -11.00     10.42 o 
  -6  -3   3      276.80      257.00     22.00 o 
  -5  -3   3      734.14      764.67     22.91 o 
  -4  -3   3     1076.76     1058.05     20.74 o 
  -3  -3   3     2392.86     2832.11     31.14 o 
  -2  -3   3      109.62      134.93      8.85 o 
  -1  -3   3     1318.97     1346.09     17.67 o 
   0  -3   3     6074.55     6624.53     65.39 o 
   1  -3   3    17012.63    17247.65    126.45 o 
   2  -3   3    14906.33    15223.16     97.54 o 
   3  -3   3       60.64       59.74      4.74 o 
   4  -3   3     2197.28     2337.93     28.12 o 
   5  -3   3       42.21       53.25      5.79 o 
   6  -3   3      207.20      227.50     10.80 o 
   7  -3   3      970.82      986.37     39.03 o 
   8  -3   3      180.09      166.70     19.10 o 
   9  -3   3       10.69       24.89     13.31 o 
  10  -3   3        4.19      -18.23     12.16 o 
  -9  -2   3       19.14       -0.58     11.58 o 
  -8  -2   3      241.07      197.38     22.57 o 
  -7  -2   3       15.77       11.00     11.00 o 
  -6  -2   3      876.16      816.45     24.56 o 
  -5  -2   3     2441.94     2254.59     38.06 o 
  -4  -2   3       44.00       53.27      5.40 o 
  -3  -2   3      172.93      151.19     15.80 o 
  -2  -2   3     3422.75     3524.49     33.31 o 
  -1  -2   3     1667.40     1731.02     19.38 o 
   0  -2   3     1579.66     1793.72     22.79 o 
   1  -2   3      900.69      869.81     12.63 o 
   2  -2   3       27.85       34.77      5.27 o 
   3  -2   3        1.59        8.74      3.22 o 
   4  -2   3       71.38       98.36      6.12 o 
   5  -2   3        4.58       -2.59      3.65 o 
   6  -2   3      301.96      272.84     11.55 o 
   7  -2   3      313.67      320.63     18.81 o 
   8  -2   3      451.77      449.16     28.36 o 
   9  -2   3        2.11        8.68     11.58 o 
  -9  -1   3      464.61      456.69     32.41 o 
  -8  -1   3      196.16      184.64     21.42 o 
  -7  -1   3      519.07      505.00     35.60 o 
  -6  -1   3      124.30       95.87     22.86 o 
  -5  -1   3        0.79       -1.30      6.52 o 
  -4  -1   3     1365.21     1497.61     42.54 o 
  -3  -1   3     1028.21     1014.95     34.72 o 
  -2  -1   3      411.48      530.78     22.00 o 
  -1  -1   3     4141.44     4102.21     41.03 o 
   0  -1   3      155.66      165.29      5.94 o 
   1  -1   3     7757.81     8349.36     64.66 o 
   2  -1   3    15269.59    15772.36    116.75 o 
   3  -1   3     3401.05     3554.98     53.04 o 
   4  -1   3      265.63      318.81     12.71 o 
   5  -1   3      191.55      207.70     12.03 o 
   6  -1   3      356.94      350.95     12.33 o 
   7  -1   3      539.47      542.12     20.64 o 
   8  -1   3       94.38      102.45     17.36 o 
   9  -1   3       24.59       20.84     13.89 o 
 -10   0   3       23.75       37.04     16.21 o 
  -9   0   3       14.89       24.31     13.89 o 
  -8   0   3       54.11       55.57     15.05 o 
  -7   0   3      777.23      696.24     24.33 o 
  -6   0   3     1135.47     1073.95     26.98 o 
  -5   0   3     1928.02     1817.39     32.52 o 
  -4   0   3     1782.53     2155.75     33.14 o 
  -3   0   3      837.00      887.45     23.44 o 
  -1   0   3     5616.56     5979.87     47.42 o 
   0   0   3     1055.25     1011.02     15.54 o 
   1   0   3     8467.17     8911.19     58.84 o 
   2   0   3      636.84      617.39     26.92 o 
   3   0   3     5585.82     5746.85     69.93 o 
   4   0   3     1972.53     2065.18     25.52 o 
   5   0   3       42.73       39.44      5.43 o 
   6   0   3     1434.22     1306.30     29.67 o 
   7   0   3      732.93      701.89     23.32 o 
   8   0   3      305.12      333.98     27.20 o 
   9   0   3       43.47       48.04     16.21 o 
 -10   1   3        1.49        5.79     12.73 o 
  -9   1   3      430.06      523.25     31.83 o 
  -8   1   3      785.94      750.60     26.45 o 
  -7   1   3      460.28      464.42     20.99 o 
  -6   1   3      186.40      186.67     12.89 o 
  -5   1   3      626.28      595.29     17.95 o 
  -4   1   3      560.04      586.49     16.31 o 
  -3   1   3    10429.32    10847.28    103.92 o 
  -2   1   3      760.37      765.58     15.49 o 
  -1   1   3      420.39      421.00      7.73 o 
   0   1   3      281.99      248.08      6.57 o 
   1   1   3     7752.47     8148.85     63.37 o 
   2   1   3        2.53        1.71      2.28 o 
   3   1   3     1283.11     1136.39     21.46 o 
   4   1   3      338.60      345.81     14.67 o 
   5   1   3      126.71      125.84     32.99 o 
   6   1   3      386.95      384.84     17.59 o 
   7   1   3      232.57      254.35     15.34 o 
   8   1   3      784.19      745.52     38.78 o 
   9   1   3       82.85       49.20     16.21 o 
 -10   2   3      732.45      825.39     40.52 o 
  -9   2   3       46.75       28.19     10.71 o 
  -8   2   3        0.50      -11.87      7.91 o 
  -7   2   3     2518.75     2439.29     43.33 o 
  -6   2   3       15.66       12.42      7.37 o 
  -5   2   3        4.25       13.80      3.72 o 
  -4   2   3       70.43       93.74     10.71 o 
  -3   2   3     4089.80     4453.46     50.04 o 
  -2   2   3      949.59      967.52     13.20 o 
  -1   2   3    16282.56    16848.94    122.16 o 
   0   2   3    26063.80    27286.61    167.18 o 
   1   2   3      889.53      915.48     17.30 o 
   2   2   3       55.84       43.57     12.73 o 
   3   2   3     1173.58     1121.14     16.36 o 
   4   2   3      562.35      502.34     26.59 o 
   5   2   3        0.45       -2.39      6.51 o 
   6   2   3      210.85      212.97     26.92 o 
   7   2   3      253.34      255.24     16.16 o 
   8   2   3       95.23      103.03     19.68 o 
   9   2   3        4.33       12.73     14.47 o 
 -10   3   3      264.79      291.72     26.63 o 
  -9   3   3      305.51      307.36     29.81 o 
  -8   3   3      550.52      533.27     21.51 o 
  -7   3   3       12.33        4.73      8.97 o 
  -6   3   3      439.10      450.61     18.81 o 
  -5   3   3      682.69      584.18     12.23 o 
  -4   3   3      939.69     1050.44     15.49 o 
  -3   3   3     2556.60     2656.84     26.96 o 
  -2   3   3     1559.00     1532.66     18.97 o 
  -1   3   3     2316.73     2396.30     24.17 o 
   0   3   3     9754.69    10743.06     87.33 o 
   1   3   3      525.79      515.86     16.79 o 
   2   3   3       29.21        7.52      5.01 o 
   3   3   3     1103.80      975.21     22.24 o 
   4   3   3     1551.06     1468.35     43.70 o 
   5   3   3      906.33      909.72     24.96 o 
   6   3   3      161.20      154.99     13.10 o 
   7   3   3      283.43      331.81     24.31 o 
   8   3   3      142.94      157.44     22.57 o 
 -10   4   3        6.78       26.24     11.46 o 
  -9   4   3       16.16        4.17      9.30 o 
  -8   4   3        5.69       12.14      8.14 o 
  -7   4   3       38.79       39.04     10.42 o 
  -6   4   3     1114.98     1116.00     25.73 o 
  -5   4   3      940.24      887.59     24.89 o 
  -4   4   3      506.23      487.78     13.08 o 
  -3   4   3     1639.39     1738.04     24.23 o 
  -2   4   3       14.04       16.98      3.89 o 
  -1   4   3     6846.77     6819.32     55.81 o 
   0   4   3      451.94      466.43      8.13 o 
   1   4   3      485.94      532.94     14.46 o 
   2   4   3      266.07      291.52     14.18 o 
   3   4   3       25.73       21.67      6.81 o 
   4   4   3      143.09      173.52     34.73 o 
   5   4   3      130.23      112.74     11.85 o 
   6   4   3      157.18      171.40     14.12 o 
   7   4   3       10.28        8.10     12.73 o 
   8   4   3      199.12      209.53     25.47 o 
 -10   5   3       62.84       38.78     20.84 o 
  -9   5   3      105.83      125.47     13.38 o 
  -8   5   3      378.78      406.16     29.23 o 
  -7   5   3       38.75       44.64      8.85 o 
  -6   5   3        9.46       19.20      7.07 o 
  -5   5   3      332.83      323.85     10.62 o 
  -4   5   3       22.26       23.08      4.63 o 
  -3   5   3      175.25      180.75      7.44 o 
  -2   5   3     1887.27     2043.23     23.06 o 
  -1   5   3      117.62       98.26      5.50 o 
   0   5   3     1280.41     1332.77     26.82 o 
   1   5   3     1018.60     1056.35     28.65 o 
   2   5   3      425.03      335.13     13.90 o 
   3   5   3     1568.28     1421.46     29.50 o 
   4   5   3     1513.86     1338.46     30.85 o 
   5   5   3      106.45      111.80     12.26 o 
   6   5   3      150.11      149.48     15.63 o 
   7   5   3       90.14       61.93     17.36 o 
   8   5   3       59.91       72.35     20.84 o 
 -10   6   3      161.69      118.08     25.47 o 
  -9   6   3      374.18      374.49     32.41 o 
  -8   6   3       92.05       97.82     20.26 o 
  -7   6   3        6.52       10.97      6.84 o 
  -6   6   3     1281.93     1291.56     44.86 o 
  -5   6   3     4024.82     4037.34     41.69 o 
  -4   6   3      661.63      637.52     13.05 o 
  -3   6   3       42.49       48.11      4.93 o 
  -2   6   3       10.58       15.90      4.20 o 
  -1   6   3      378.52      340.96     11.04 o 
   0   6   3       48.06       77.11      5.35 o 
   1   6   3     2031.59     2118.49     54.71 o 
   2   6   3      791.40      773.96     26.34 o 
   3   6   3      975.34      897.95     33.28 o 
   4   6   3      596.71      554.27     21.71 o 
   5   6   3        5.33        7.18     13.31 o 
   6   6   3        2.37       -0.33      7.97 o 
   7   6   3      237.28      257.57     26.05 o 
 -10   7   3      165.19      145.28     27.78 o 
  -9   7   3      106.91       99.56     23.15 o 
  -8   7   3      227.10      233.84     26.05 o 
  -7   7   3       13.77        5.21     13.89 o 
  -6   7   3      388.22      403.17     19.00 o 
  -5   7   3      508.68      519.44     26.63 o 
  -4   7   3       43.08       42.79      4.85 o 
  -3   7   3     6062.80     6322.42     62.62 o 
  -2   7   3      245.90      221.51      8.66 o 
  -1   7   3     5473.29     5456.04     49.97 o 
   0   7   3      517.89      478.53     11.38 o 
   1   7   3      183.20      196.14     15.92 o 
   2   7   3        0.38        0.51      8.10 o 
   3   7   3     1444.10     1408.01     31.89 o 
   4   7   3        0.71        3.68      8.20 o 
   5   7   3      468.89      446.65     21.24 o 
   6   7   3       18.36       11.76      8.98 o 
   7   7   3        1.45        7.52     13.89 o 
 -10   8   3      112.28      122.13     26.05 o 
  -9   8   3      104.20      135.44     24.89 o 
  -8   8   3       61.33       65.99     18.52 o 
  -7   8   3      134.22      109.98     19.10 o 
  -6   8   3       56.68       48.37     10.84 o 
  -5   8   3      270.73      278.69     16.72 o 
  -4   8   3     2827.01     2743.13     45.63 o 
  -3   8   3     2380.33     2404.75     41.24 o 
  -2   8   3       51.26       66.38      7.42 o 
  -1   8   3     1026.81     1040.20     30.14 o 
   0   8   3     1451.32     1509.99     37.76 o 
   1   8   3      781.24      744.21     28.65 o 
   2   8   3        6.74       -9.36      6.55 o 
   3   8   3      569.14      539.14     32.70 o 
   4   8   3      482.93      451.66     42.54 o 
   5   8   3      291.87      268.76     35.31 o 
   6   8   3      176.82      175.57     15.96 o 
 -10   9   3        6.73       13.31     18.52 o 
  -9   9   3        2.50        5.21     14.47 o 
  -8   9   3      777.08      733.36     41.67 o 
  -7   9   3        7.28       -4.05     12.16 o 
  -6   9   3       52.73       48.72     11.78 o 
  -5   9   3      693.94      634.79     23.92 o 
  -4   9   3      242.91      233.26     15.85 o 
  -3   9   3       11.65       13.36      8.23 o 
  -2   9   3      404.43      413.05     22.28 o 
  -1   9   3       46.48       50.60     15.92 o 
   0   9   3     1048.77     1011.10     26.35 o 
   1   9   3       54.10       54.07      9.82 o 
   2   9   3      827.91      739.55     24.28 o 
   3   9   3      231.73      249.35     16.27 o 
   4   9   3     1307.90     1252.25     34.28 o 
   5   9   3      306.47      314.14     26.34 o 
   6   9   3        2.70       10.36      9.80 o 
  -9  10   3      114.44      119.24     24.89 o 
  -8  10   3       12.47       16.79     15.63 o 
  -7  10   3        1.07        3.47     12.16 o 
  -6  10   3        7.20        0.97      9.30 o 
  -5  10   3        3.72        2.75      9.26 o 
  -4  10   3      999.88      947.61     55.86 o 
  -3  10   3        1.15        3.20      8.49 o 
  -2  10   3      693.42      689.97     32.70 o 
  -1  10   3     2778.17     2761.21     46.26 o 
   0  10   3      235.18      274.94     29.52 o 
   1  10   3      304.67      313.64     19.39 o 
   2  10   3       24.85       32.96      9.38 o 
   3  10   3        5.53        8.77     13.60 o 
   4  10   3      128.95      107.36     15.05 o 
   5  10   3      135.90      142.25     15.72 o 
  -9  11   3       17.32       26.63     19.68 o 
  -8  11   3      187.10      248.31     29.52 o 
  -7  11   3       72.27       72.35     17.94 o 
  -6  11   3        3.91       11.95      9.96 o 
  -5  11   3      231.68      227.71     17.52 o 
  -4  11   3       33.13       28.19     11.13 o 
  -3  11   3       97.34      111.06     14.13 o 
  -2  11   3       99.77      118.47     13.92 o 
  -1  11   3       25.64       44.57     24.31 o 
   0  11   3      883.71      893.69     47.46 o 
   1  11   3      173.47      163.81     26.05 o 
   2  11   3        2.94        2.89     17.94 o 
   3  11   3      190.47      187.82     16.54 o 
   4  11   3       75.21       94.02     13.63 o 
   5  11   3       94.82      127.67     30.68 o 
  -9  12   3      217.68      265.68     32.41 o 
  -8  12   3       51.15       43.99     17.36 o 
  -7  12   3      297.76      262.20     27.78 o 
  -6  12   3      202.84      232.29     35.60 o 
  -5  12   3      176.55      214.61     17.94 o 
  -4  12   3      557.64      543.70     51.23 o 
  -3  12   3        2.10        9.84     19.68 o 
  -2  12   3       41.58        4.14      9.21 o 
  -1  12   3        1.58        0.00     20.84 o 
   0  12   3       22.29       16.79     20.84 o 
   1  12   3      198.89      232.68     29.52 o 
   2  12   3       28.24       52.67     20.84 o 
   3  12   3        0.69      -22.57     15.05 o 
   4  12   3      117.96       92.03     23.73 o 
  -8  13   3       88.05      103.03     23.15 o 
  -7  13   3       38.16       22.00     15.05 o 
  -6  13   3      130.51      138.05     24.02 o 
  -5  13   3      351.08      372.36     26.05 o 
  -4  13   3      833.13      894.93     31.70 o 
  -3  13   3       41.67       18.81     29.81 o 
  -2  13   3        0.62       12.73     22.57 o 
  -1  13   3       26.20       33.57     23.73 o 
   0  13   3      169.60      174.80     29.52 o 
   1  13   3       92.55      118.08     26.63 o 
   2  13   3       60.77       67.14     22.57 o 
   3  13   3       77.60       39.36     22.00 o 
  -8  14   3       22.10       26.05     16.21 o 
  -7  14   3        6.84        3.47     13.31 o 
  -6  14   3        0.35       -2.99     19.97 o 
  -5  14   3       95.03      112.18     15.84 o 
  -4  14   3      329.11      355.97     22.23 o 
  -3  14   3       16.10       38.81     10.70 o 
  -2  14   3       55.85       24.89     23.73 o 
  -1  14   3        0.21       -8.10     20.84 o 
   0  14   3        7.64       -9.84     19.10 o 
   1  14   3      101.13      122.13     27.20 o 
   2  14   3       75.69       96.66     26.05 o 
  -7  15   3       72.93      124.45     23.15 o 
  -6  15   3        6.67       21.61     11.58 o 
  -5  15   3        0.66       -1.64     20.84 o 
  -4  15   3      158.96      213.25     31.26 o 
  -3  15   3       59.98       94.93     29.52 o 
  -2  15   3       79.37       60.20     26.63 o 
  -1  15   3        5.27      -13.89     21.42 o 
   0  15   3       61.07       27.78     23.15 o 
   1  15   3       15.72        3.47     23.15 o 
  -5  16   3       11.67       28.17     30.68 o 
  -4  16   3      133.16      151.65     31.83 o 
  -3  16   3        7.85       -2.89     25.47 o 
  -2  16   3        7.84       24.89     24.89 o 
  -1  16   3       78.09       68.30     27.78 o 
   1 -16   4      106.03       71.77     28.94 o 
   2 -16   4       33.17       37.53     13.67 o 
   3 -16   4       23.75       28.26     13.58 o 
   4 -16   4       28.06       30.18     22.86 o 
  -1 -15   4        4.61        5.21     23.15 o 
   0 -15   4       17.97        3.47     22.57 o 
   1 -15   4       48.74       85.09     27.20 o 
   2 -15   4       26.35       41.39     13.03 o 
   3 -15   4       55.36       54.12     13.67 o 
   4 -15   4       13.23        0.05     11.54 o 
   5 -15   4      146.08      182.63     20.30 o 
   6 -15   4        5.34        9.90     12.62 o 
  -2 -14   4       16.84        6.37     21.42 o 
  -1 -14   4       18.40       34.15     27.20 o 
   0 -14   4      127.98       80.46     26.63 o 
   1 -14   4      403.48      477.81     24.46 o 
   2 -14   4      139.61      153.14     17.33 o 
   3 -14   4       79.86       79.17     24.31 o 
   4 -14   4      113.68       97.89     15.15 o 
   5 -14   4       68.08       75.13     14.88 o 
   6 -14   4       76.29       86.99     16.07 o 
   7 -14   4        2.94      -10.42     16.50 o 
  -3 -13   4       14.69       65.41     23.73 o 
  -2 -13   4       54.09       54.99     23.15 o 
  -1 -13   4      227.01      174.22     29.52 o 
   0 -13   4       14.45       17.10     10.05 o 
   1 -13   4      224.47      218.68     26.34 o 
   2 -13   4       59.78       69.74     12.92 o 
   3 -13   4        1.29       -3.01      8.67 o 
   4 -13   4        0.38       -2.60     21.71 o 
   5 -13   4      433.45      423.34     24.23 o 
   6 -13   4       74.64       63.90     15.92 o 
   7 -13   4        5.04        1.76     10.69 o 
  -3 -12   4       72.88      105.92     26.63 o 
  -2 -12   4       74.92       82.77     23.73 o 
  -1 -12   4      468.74      464.79     39.94 o 
   0 -12   4        2.64       -6.61      9.55 o 
   1 -12   4      110.25      128.50     25.47 o 
   2 -12   4      213.98      194.56     16.25 o 
   3 -12   4       53.63       36.46     10.92 o 
   4 -12   4       28.57       25.96     13.89 o 
   5 -12   4      147.19      154.36     16.13 o 
   6 -12   4       86.10      101.51     14.31 o 
   7 -12   4      329.87      337.77     21.65 o 
   8 -12   4      156.05      123.70     16.23 o 
  -5 -11   4        0.34       -9.26     11.58 o 
  -4 -11   4       11.62       16.21     12.16 o 
  -3 -11   4      581.35      632.53     25.25 o 
  -2 -11   4       77.54       96.08     23.15 o 
  -1 -11   4       12.86        4.46      7.98 o 
   0 -11   4       69.40       51.46     26.05 o 
   1 -11   4       22.53       23.38      9.63 o 
   2 -11   4      199.66      194.70     26.63 o 
   3 -11   4     1119.22     1095.03     32.31 o 
   4 -11   4       20.34       21.91      9.72 o 
   5 -11   4      330.57      336.03     20.00 o 
   6 -11   4      520.09      520.30     23.92 o 
   7 -11   4       67.98       66.22     12.26 o 
   8 -11   4        3.71        4.30     16.21 o 
  -6 -10   4      200.76      245.42     26.05 o 
  -5 -10   4       16.90        4.05     11.58 o 
  -4 -10   4      266.61      266.25     45.44 o 
  -3 -10   4       49.14       49.29     11.31 o 
  -2 -10   4       13.82        3.37      8.17 o 
  -1 -10   4      123.94      104.31     12.27 o 
   0 -10   4        1.31        2.37      7.71 o 
   1 -10   4       19.87       11.73      9.20 o 
   2 -10   4      978.94     1031.38     30.68 o 
   3 -10   4      466.92      409.29     20.18 o 
   4 -10   4       11.30       13.78      8.46 o 
   5 -10   4     1240.76     1180.54     32.90 o 
   6 -10   4      253.38      277.79     17.99 o 
   7 -10   4        0.62        8.28     15.92 o 
   8 -10   4       52.91       55.74     11.85 o 
   9 -10   4       20.21       11.58     15.05 o 
  -6  -9   4        2.40        4.05     12.73 o 
  -5  -9   4       28.64       43.41     15.05 o 
  -4  -9   4      626.10      631.16     24.56 o 
  -3  -9   4      367.26      349.31     18.95 o 
  -2  -9   4     1149.80     1173.22     23.26 o 
  -1  -9   4        8.57        2.57      6.88 o 
   0  -9   4      233.59      218.85     10.67 o 
   1  -9   4      207.02      210.93     26.63 o 
   2  -9   4       22.90       30.66      8.98 o 
   3  -9   4      613.86      653.03     23.29 o 
   4  -9   4        1.66       -3.67      7.08 o 
   5  -9   4       87.17       83.13     12.16 o 
   6  -9   4      265.62      253.66     16.77 o 
   7  -9   4        6.26        8.82      8.79 o 
   8  -9   4       45.04       28.55     10.02 o 
   9  -9   4       90.48      137.76     23.15 o 
  -7  -8   4      126.51      111.71     22.00 o 
  -6  -8   4      430.62      470.58     32.41 o 
  -5  -8   4       19.26       27.20     13.31 o 
  -4  -8   4      491.21      472.91     32.41 o 
  -3  -8   4        2.47        0.48      6.80 o 
  -2  -8   4       18.81       18.30      6.46 o 
  -1  -8   4      322.76      303.20     11.99 o 
   0  -8   4       12.84       17.64      5.48 o 
   1  -8   4     1936.01     2041.81     27.36 o 
   2  -8   4     1162.26     1217.82     25.11 o 
   3  -8   4      580.46      617.37     20.86 o 
   4  -8   4       31.07       35.66      8.16 o 
   5  -8   4      324.37      325.63     16.78 o 
   6  -8   4       14.08       13.27      8.16 o 
   7  -8   4      254.40      250.07     16.37 o 
   8  -8   4       13.34       24.50      9.15 o 
   9  -8   4       32.15       35.31     15.05 o 
  -7  -7   4      398.68      427.17     31.26 o 
  -6  -7   4      143.02      140.65     20.84 o 
  -5  -7   4       58.22       43.99     14.47 o 
  -4  -7   4      630.97      615.49     22.58 o 
  -3  -7   4        2.15       -9.01      6.00 o 
  -2  -7   4     2175.19     2014.09     35.38 o 
  -1  -7   4      152.82      197.00     12.37 o 
   0  -7   4      922.18      916.00     17.41 o 
   1  -7   4      171.61      146.80      8.05 o 
   2  -7   4      526.16      558.78     12.78 o 
   3  -7   4       72.71       73.95      6.45 o 
   4  -7   4      269.48      261.86     10.44 o 
   5  -7   4     1149.43     1140.99     37.04 o 
   6  -7   4      909.65      838.56     26.34 o 
   7  -7   4      134.47      124.85     18.52 o 
   8  -7   4        9.45       13.89      9.84 o 
   9  -7   4       21.77       18.52     15.63 o 
  -8  -6   4       22.28       30.10     17.36 o 
  -7  -6   4       16.49      -11.58     11.58 o 
  -6  -6   4     1364.80     1382.22     49.20 o 
  -5  -6   4       31.02       31.26     12.16 o 
  -4  -6   4        5.35       -5.44      6.47 o 
  -3  -6   4     2586.11     2553.96     33.36 o 
  -2  -6   4       71.23       57.49      6.79 o 
  -1  -6   4      197.00      255.41     11.77 o 
   0  -6   4    14448.59    15508.57    120.11 o 
   1  -6   4       46.63       18.64      4.61 o 
   2  -6   4     1926.84     1829.80     23.66 o 
   3  -6   4      102.85      106.86      6.72 o 
   4  -6   4     2234.79     2308.41     29.55 o 
   5  -6   4      461.41      472.33     11.34 o 
   6  -6   4      636.42      657.19     14.05 o 
   7  -6   4      483.70      507.98     16.11 o 
   8  -6   4       15.29       11.13      9.55 o 
  -8  -5   4       43.26       72.35     19.10 o 
  -7  -5   4      472.46      509.94     33.57 o 
  -6  -5   4       40.53       32.41     13.89 o 
  -5  -5   4       24.80        8.45      8.76 o 
  -4  -5   4        9.53        8.99      6.46 o 
  -3  -5   4        8.50       10.39      5.90 o 
  -2  -5   4     4416.21     4448.53     95.44 o 
  -1  -5   4       61.50       42.98      5.33 o 
   0  -5   4       99.67      135.04      7.11 o 
   1  -5   4      616.14      571.79     12.18 o 
   2  -5   4     5574.57     5374.02     79.19 o 
   3  -5   4     3832.43     3684.51     38.37 o 
   4  -5   4     1911.53     2023.75     22.60 o 
   5  -5   4       21.41       13.98      6.74 o 
   6  -5   4      356.86      333.69     13.07 o 
   7  -5   4       12.71       11.77      6.35 o 
   8  -5   4       50.62       41.37      8.02 o 
   9  -5   4       18.53       23.73     13.89 o 
  -9  -4   4       27.96       23.73     16.21 o 
  -8  -4   4        3.74       -0.58     13.31 o 
  -7  -4   4      252.51      280.15     26.05 o 
  -6  -4   4      346.83      306.77     25.47 o 
  -5  -4   4     1744.13     1743.06     35.40 o 
  -4  -4   4       53.47       49.82      7.92 o 
  -3  -4   4       97.25       67.95      7.04 o 
  -2  -4   4     4300.23     4512.52     44.09 o 
  -1  -4   4        8.10       25.52      5.04 o 
   0  -4   4      320.77      362.08      9.75 o 
   1  -4   4      891.01      804.35     13.84 o 
   2  -4   4     5387.55     5194.93     47.56 o 
   3  -4   4      185.36      182.05      6.61 o 
   4  -4   4      147.58      162.55      7.52 o 
   5  -4   4      545.31      563.00     14.64 o 
   6  -4   4      755.56      694.37     17.46 o 
   7  -4   4      981.62     1033.54     25.84 o 
   8  -4   4       10.92       19.00      8.38 o 
   9  -4   4      120.46       56.15     15.63 o 
  -9  -3   4       59.21       57.30     17.94 o 
  -8  -3   4        5.60       19.10     13.31 o 
  -7  -3   4       12.23       15.63     13.31 o 
  -6  -3   4        1.62       -5.55      8.57 o 
  -5  -3   4      145.01      142.37     13.02 o 
  -4  -3   4       40.21       32.91      6.02 o 
  -3  -3   4     1654.10     1721.13     23.44 o 
  -2  -3   4    11105.03    11697.08     92.10 o 
  -1  -3   4      282.50      277.10      8.91 o 
   0  -3   4      421.13      456.47     10.49 o 
   1  -3   4      273.00      373.66     11.66 o 
   2  -3   4     1976.32     1987.70     23.72 o 
   3  -3   4     5304.47     5619.54     43.79 o 
   4  -3   4      938.52     1004.28     17.76 o 
   5  -3   4      373.64      389.09     12.43 o 
   6  -3   4      347.90      360.11     13.02 o 
   7  -3   4       35.62       22.53      6.90 o 
   8  -3   4      240.23      229.79     22.57 o 
   9  -3   4      389.02      411.54     29.52 o 
  -9  -2   4      122.59      142.39     21.42 o 
  -8  -2   4       83.92       85.09     16.79 o 
  -7  -2   4      125.62      104.19     16.79 o 
  -6  -2   4       61.87       63.24     10.81 o 
  -5  -2   4      589.04      533.63     20.00 o 
  -4  -2   4      116.71      137.79      7.47 o 
  -3  -2   4      860.49      855.52     14.96 o 
  -2  -2   4      708.82      693.72     12.79 o 
  -1  -2   4      474.39      499.16     10.66 o 
   0  -2   4       45.54       50.98      4.60 o 
   1  -2   4     1428.06     1579.90     19.54 o 
   2  -2   4    13080.15    12949.50     85.50 o 
   3  -2   4      796.09      732.22     13.98 o 
   4  -2   4      656.74      728.61     15.19 o 
   5  -2   4      323.88      351.00     11.86 o 
   6  -2   4        2.05        7.42      5.21 o 
   7  -2   4      482.70      489.68     20.06 o 
   8  -2   4      429.90      427.17     28.94 o 
   9  -2   4      145.78      158.02     20.84 o 
  -9  -1   4       77.88       82.19     17.94 o 
  -8  -1   4       26.19       43.99     13.89 o 
  -7  -1   4      382.76      355.94     19.94 o 
  -6  -1   4      906.63      824.72     24.88 o 
  -5  -1   4      432.59      430.69     22.00 o 
  -4  -1   4       60.88       80.24     14.47 o 
  -3  -1   4     1208.59     1472.51     25.93 o 
  -2  -1   4     5356.95     5584.78     84.50 o 
  -1  -1   4      932.27     1025.59     14.26 o 
   0  -1   4    12286.57    12943.56     97.56 o 
   1  -1   4     7939.22     8468.31     67.56 o 
   2  -1   4      606.48      646.51     10.45 o 
   3  -1   4       57.84       34.96      4.83 o 
   4  -1   4     2874.23     2908.69     33.12 o 
   5  -1   4      163.65      181.09      9.17 o 
   6  -1   4      563.80      487.36     26.34 o 
   7  -1   4      793.27      760.96     24.56 o 
   8  -1   4      137.59      167.86     19.68 o 
   9  -1   4      110.00      140.07     20.26 o 
 -10   0   4      392.67      371.60     30.68 o 
  -9   0   4       39.36       30.68     14.47 o 
  -8   0   4       91.86      113.19     13.90 o 
  -7   0   4        1.32        2.02      9.10 o 
  -6   0   4      533.80      455.45     19.18 o 
  -5   0   4      515.27      465.19     17.63 o 
  -4   0   4       27.22        8.36      6.10 o 
  -3   0   4     7056.47     6993.27    102.45 o 
  -2   0   4       64.99       46.80      6.40 o 
  -1   0   4       23.09       31.47      3.96 o 
   0   0   4     9886.91    10486.24     80.53 o 
   1   0   4      729.95      781.22     16.79 o 
   2   0   4     1038.58      907.47     13.94 o 
   3   0   4     4472.91     4601.27     43.27 o 
   4   0   4      556.97      503.46     12.23 o 
   5   0   4      285.90      297.03     10.98 o 
   6   0   4      122.13      140.07     11.87 o 
   7   0   4      542.81      501.79     20.67 o 
   8   0   4      186.11      184.06     22.00 o 
   9   0   4       77.64       54.41     16.21 o 
 -10   1   4       55.44       75.83     17.94 o 
  -9   1   4      101.80       82.77     17.36 o 
  -8   1   4      167.98      173.28     15.56 o 
  -7   1   4     2750.88     2682.15     60.49 o 
  -6   1   4      453.92      460.04     26.34 o 
  -5   1   4       59.48       69.36      9.84 o 
  -4   1   4     5357.87     5873.68     66.84 o 
  -3   1   4     1627.84     1683.83     36.47 o 
  -2   1   4     2479.66     2433.58     24.37 o 
  -1   1   4      997.09     1011.59     17.78 o 
   0   1   4     1842.64     2032.75     24.00 o 
   1   1   4    10906.51    11054.71     74.52 o 
   2   1   4     1896.09     1818.03     21.82 o 
   3   1   4      171.73      110.62      6.43 o 
   4   1   4     2859.25     2754.97     40.20 o 
   5   1   4      348.59      337.25     16.16 o 
   6   1   4     1048.99     1081.06     28.65 o 
   7   1   4        5.74        7.81      7.37 o 
   8   1   4       28.32       42.25     15.63 o 
   9   1   4        2.36        7.52     13.31 o 
 -10   2   4      388.99      416.17     30.68 o 
  -9   2   4       38.12       46.60     11.89 o 
  -8   2   4      222.21      212.78     16.13 o 
  -7   2   4        7.20        1.76      8.24 o 
  -6   2   4     1372.20     1367.00     29.74 o 
  -5   2   4     4387.48     4424.72     56.73 o 
  -4   2   4      134.86      175.35     10.29 o 
  -3   2   4       26.25       17.11      7.52 o 
  -2   2   4     2443.10     2488.71     25.43 o 
  -1   2   4      165.56      212.23     15.92 o 
   0   2   4     3648.88     3651.57     33.79 o 
   1   2   4     2121.08     2250.84     20.68 o 
   2   2   4        2.03        1.52      2.38 o 
   3   2   4      450.67      337.56      8.48 o 
   4   2   4      671.37      688.64     21.71 o 
   5   2   4      408.43      392.02     17.36 o 
   6   2   4      499.03      495.21     20.46 o 
   7   2   4      433.93      482.22     22.86 o 
   8   2   4      348.44      305.04     27.20 o 
 -10   3   4       63.69       86.24     17.94 o 
  -9   3   4       51.56       33.72     15.34 o 
  -8   3   4      587.25      566.65     23.06 o 
  -7   3   4       24.41        7.98     10.13 o 
  -6   3   4     2551.44     2616.55     42.69 o 
  -5   3   4       54.75       67.17      8.33 o 
  -4   3   4      547.76      525.34     11.08 o 
  -3   3   4     1654.68     1943.13     22.48 o 
  -2   3   4     3556.48     3645.78     34.47 o 
  -1   3   4    22236.29    22698.86    164.01 o 
   0   3   4      327.66      327.14     15.99 o 
   1   3   4       33.76       32.47      3.90 o 
   2   3   4      502.44      482.81     16.79 o 
   3   3   4      204.18      233.41     12.03 o 
   4   3   4       78.77       69.47      9.15 o 
   5   3   4        1.96       -1.74      9.55 o 
   6   3   4       46.13       51.44      9.84 o 
   7   3   4       18.56       19.20      8.74 o 
   8   3   4       20.50       19.68     13.89 o 
 -10   4   4      596.70      563.81     35.31 o 
  -9   4   4      240.48      254.33     18.52 o 
  -8   4   4       13.92       16.13      8.76 o 
  -7   4   4      606.31      621.07     21.55 o 
  -6   4   4     1497.74     1532.71     30.86 o 
  -5   4   4     4215.57     4379.34     42.91 o 
  -4   4   4       53.30       56.56      6.51 o 
  -3   4   4     1134.70     1290.10     18.13 o 
  -2   4   4     1465.47     1423.99     22.94 o 
  -1   4   4      777.86      816.37     13.82 o 
   0   4   4     3237.13     3460.80     47.33 o 
   1   4   4      477.12      464.85     12.13 o 
   2   4   4      658.87      646.86     18.20 o 
   3   4   4      564.89      536.45     28.94 o 
   4   4   4      577.21      576.13     20.23 o 
   5   4   4       20.54       18.36      8.62 o 
   6   4   4       79.14       75.45     11.05 o 
   7   4   4       15.21       20.57      9.56 o 
   8   4   4       12.04       16.79     15.05 o 
 -10   5   4       19.83       24.31     20.84 o 
  -9   5   4      176.06      192.76     15.40 o 
  -8   5   4        6.42        3.94      7.71 o 
  -7   5   4      319.05      369.79     17.88 o 
  -6   5   4     5405.99     5269.06     66.24 o 
  -5   5   4     3156.07     3200.19     35.28 o 
  -4   5   4        8.24        5.87      5.44 o 
  -3   5   4     3712.81     3971.07     38.76 o 
  -2   5   4      208.27      204.80      8.72 o 
  -1   5   4      144.12      113.78      6.42 o 
   0   5   4      466.81      432.31     10.86 o 
   1   5   4        2.45        1.74      3.57 o 
   2   5   4        1.68       -6.41     13.60 o 
   3   5   4        9.34       -1.35      6.74 o 
   4   5   4      594.45      557.80     26.05 o 
   5   5   4      113.77      109.49     12.20 o 
   6   5   4      374.45      396.42     20.00 o 
   7   5   4       76.05       99.95     13.51 o 
   8   5   4       66.81       79.88     20.84 o 
 -10   6   4      635.24      666.22     45.73 o 
  -9   6   4      218.06      252.36     30.10 o 
  -8   6   4       46.38       51.51     18.52 o 
  -7   6   4      638.38      612.81     27.78 o 
  -6   6   4        8.24       13.52      7.17 o 
  -5   6   4     1586.48     1588.78     23.39 o 
  -4   6   4      228.98      191.46      8.78 o 
  -3   6   4       14.34       18.90      5.01 o 
  -2   6   4     3868.67     4190.11     41.06 o 
  -1   6   4     1662.91     1615.69     21.60 o 
   0   6   4     1563.47     1595.66     21.18 o 
   1   6   4       31.36       40.14      4.99 o 
   2   6   4      556.88      525.07     25.76 o 
   3   6   4     1836.37     1678.96     34.61 o 
   4   6   4       36.96       34.99      9.04 o 
   5   6   4       31.32       45.81     10.02 o 
   6   6   4       32.04       31.84     17.36 o 
   7   6   4       31.84       41.67     17.36 o 
 -10   7   4      173.60      162.07     27.20 o 
  -9   7   4      196.26      217.64     28.94 o 
  -8   7   4      194.19      228.05     26.05 o 
  -7   7   4      224.51      168.44     23.15 o 
  -6   7   4      673.85      684.16     35.89 o 
  -5   7   4     1467.27     1448.03     32.03 o 
  -4   7   4       62.64       55.54      6.29 o 
  -3   7   4      636.33      738.65     14.68 o 
  -2   7   4      333.28      389.87     11.38 o 
  -1   7   4     2887.33     2836.81     32.16 o 
   0   7   4     1070.89     1150.97     15.68 o 
   1   7   4     1205.83     1183.28     26.42 o 
   2   7   4      153.76      155.37     25.47 o 
   3   7   4       59.92       59.72     10.69 o 
   4   7   4     1262.43     1214.98     32.21 o 
   5   7   4       64.56       66.70     11.53 o 
   6   7   4       42.38       21.44     16.79 o 
   7   7   4      196.50      200.27     26.05 o 
 -10   8   4      111.22      122.13     26.63 o 
  -9   8   4      195.25      221.69     29.52 o 
  -8   8   4      316.83      318.93     30.10 o 
  -7   8   4      415.27      440.48     32.99 o 
  -6   8   4        0.69      -11.00     11.58 o 
  -5   8   4      233.81      221.76     20.26 o 
  -4   8   4      275.24      276.08     21.13 o 
  -3   8   4      888.34      929.94     25.63 o 
  -2   8   4      124.60      109.13      8.94 o 
  -1   8   4      394.11      363.89     11.74 o 
   0   8   4       39.98       43.22      5.01 o 
   1   8   4       60.16       66.50     13.02 o 
   2   8   4       16.68       -2.86      7.27 o 
   3   8   4       45.14       54.18     18.23 o 
   4   8   4      229.94      222.31     18.52 o 
   5   8   4       23.36       23.38     12.44 o 
   6   8   4      229.86      243.89     18.59 o 
 -10   9   4       28.66       24.89     19.68 o 
  -9   9   4       40.60        6.37     16.79 o 
  -8   9   4        0.76      -17.94     13.89 o 
  -7   9   4       11.82       -5.79     12.73 o 
  -6   9   4      130.79      165.54     21.42 o 
  -5   9   4       36.41       29.12     10.57 o 
  -4   9   4       68.25       71.24     12.08 o 
  -3   9   4       99.24      118.72     13.34 o 
  -2   9   4        6.48        5.35      8.63 o 
  -1   9   4     1460.89     1513.81     23.51 o 
   0   9   4      676.98      700.24     19.13 o 
   1   9   4      641.35      604.53     20.88 o 
   2   9   4      161.30      138.32     12.74 o 
   3   9   4      141.52      135.98     13.05 o 
   4   9   4       51.44       66.11     12.10 o 
   5   9   4        0.80       -6.84      8.89 o 
   6   9   4        0.82        3.30      9.72 o 
  -9  10   4      167.67      259.89     31.83 o 
  -8  10   4      148.81      138.34     23.15 o 
  -7  10   4       10.36       11.58     13.31 o 
  -6  10   4       31.63       31.22     11.53 o 
  -5  10   4      473.19      482.85     22.99 o 
  -4  10   4        2.57      -12.43      8.28 o 
  -3  10   4       50.82       73.81     20.26 o 
  -2  10   4       75.53       65.34     11.16 o 
  -1  10   4      516.26      509.23     21.19 o 
   0  10   4        2.56      -23.44     15.63 o 
   1  10   4       50.68       77.56     10.95 o 
   2  10   4      182.47      175.23     14.47 o 
   3  10   4      445.72      440.92     40.23 o 
   4  10   4       97.45      102.68     13.67 o 
   5  10   4      172.81      147.39     16.13 o 
  -9  11   4      443.71      500.10     41.67 o 
  -8  11   4        1.97        6.37     15.05 o 
  -7  11   4       71.93       90.30     20.26 o 
  -6  11   4      932.60      934.75     31.70 o 
  -5  11   4      196.45      219.70     31.55 o 
  -4  11   4       84.98      105.03     14.18 o 
  -3  11   4      892.47      896.36     28.64 o 
  -2  11   4      625.27      671.82     25.00 o 
  -1  11   4      291.10      352.50     33.57 o 
   0  11   4      127.60      126.18     24.31 o 
   1  11   4        1.10        0.00     16.79 o 
   2  11   4       16.17       -4.63     17.36 o 
   3  11   4       41.96       40.86     11.35 o 
   4  11   4        4.67       -8.33      8.99 o 
  -9  12   4      261.45      289.99     34.15 o 
  -8  12   4      117.99      127.92     23.15 o 
  -7  12   4        0.68        4.05     13.31 o 
  -6  12   4      184.75      205.87     19.12 o 
  -5  12   4      131.67      113.94     15.85 o 
  -4  12   4      468.03      511.32     24.61 o 
  -3  12   4       27.82       11.17     12.44 o 
  -2  12   4     1334.55     1500.87     62.51 o 
  -1  12   4      124.39      131.39     27.20 o 
   0  12   4       64.78       60.78     22.00 o 
   1  12   4      225.57      246.58     31.26 o 
   2  12   4       28.09       18.52     20.26 o 
   3  12   4       26.05       63.67     20.84 o 
   4  12   4      283.13      272.04     31.83 o 
  -8  13   4      260.06      263.36     31.26 o 
  -7  13   4       54.56       19.68     16.79 o 
  -6  13   4        0.47        7.71     11.75 o 
  -5  13   4      155.56      217.96     19.97 o 
  -4  13   4      137.03      125.16     15.95 o 
  -3  13   4        8.72       27.94     11.47 o 
  -2  13   4      185.44      205.48     32.41 o 
  -1  13   4        0.78        9.26     20.26 o 
   0  13   4       70.57       98.40     24.89 o 
   1  13   4        0.60      -23.15     16.21 o 
   2  13   4        6.99       -7.52     16.79 o 
   3  13   4      121.07      190.43     31.26 o 
  -7  14   4       38.76       24.31     16.79 o 
  -6  14   4       33.04       34.04     13.59 o 
  -5  14   4        0.83        0.76     10.34 o 
  -4  14   4      234.45      282.62     47.17 o 
  -3  14   4      450.11      448.00     41.10 o 
  -2  14   4       24.77       34.15     25.47 o 
  -1  14   4       61.52       79.88     25.47 o 
   0  14   4        0.94      -27.78     18.52 o 
   1  14   4        0.19       13.89     20.26 o 
   2  14   4       81.76      105.92     26.05 o 
  -6  15   4        7.21        5.73     11.99 o 
  -5  15   4       48.05       81.24     17.94 o 
  -4  15   4       15.41       -9.84     20.84 o 
  -3  15   4       15.83       23.73     25.47 o 
  -2  15   4        5.62       -1.16     22.00 o 
  -1  15   4       35.17       87.98     27.20 o 
   0  15   4       85.62      130.23     30.68 o 
  -5  16   4       13.71       25.99     14.54 o 
  -4  16   4      157.90      162.07     32.99 o 
  -3  16   4        0.95       25.47     24.31 o 
  -2  16   4        8.29       -3.47     24.89 o 
   2 -16   5        5.06        5.32     13.89 o 
   3 -16   5        2.54        4.63     11.83 o 
  -1 -15   5        4.90       -8.68     22.00 o 
   0 -15   5       23.80       39.94     24.89 o 
   1 -15   5       15.15       18.93     17.36 o 
   2 -15   5       84.51       77.35     28.65 o 
   3 -15   5       69.47       63.94     17.94 o 
   4 -15   5        2.54        0.90     12.31 o 
   5 -15   5      260.44      244.55     22.23 o 
  -2 -14   5        7.11      -28.65     19.10 o 
  -1 -14   5        0.14       -2.89     24.31 o 
   0 -14   5       36.46       46.31     25.47 o 
   1 -14   5      411.79      436.39     24.16 o 
   2 -14   5        0.34       -1.33      9.15 o 
   3 -14   5        5.19       10.23     23.44 o 
   4 -14   5       53.80       60.47     23.73 o 
   5 -14   5       46.86       40.02     13.47 o 
   6 -14   5       63.92       74.27     15.71 o 
  -3 -13   5       71.69       55.57     25.47 o 
  -2 -13   5       23.47       11.00     24.31 o 
  -1 -13   5        0.32       24.89     23.73 o 
   0 -13   5      250.00      273.64     19.69 o 
   1 -13   5      101.26       97.76     14.45 o 
   2 -13   5       37.45       15.91     11.13 o 
   3 -13   5        6.97        0.80     20.26 o 
   4 -13   5      361.22      360.02     21.92 o 
   5 -13   5      142.17      144.50     17.30 o 
   6 -13   5        8.41       -1.16     10.69 o 
   7 -13   5       11.20        0.86     11.26 o 
  -3 -12   5        0.26        2.89     19.10 o 
  -2 -12   5      106.83      155.70     27.78 o 
  -1 -12   5       34.46       52.17     11.65 o 
   0 -12   5        1.57       13.71      9.82 o 
   1 -12   5      454.25      442.14     22.67 o 
   2 -12   5        3.97        7.14     12.44 o 
   3 -12   5       23.57       21.35     10.29 o 
   4 -12   5       23.27       40.26     23.15 o 
   5 -12   5       61.29       56.75     16.21 o 
   6 -12   5      134.34      115.62     14.88 o 
   7 -12   5       11.94        1.28      9.55 o 
   8 -12   5       30.72       14.53     11.68 o 
  -5 -11   5       16.76       26.05     14.47 o 
  -4 -11   5        0.59       11.00     12.16 o 
  -3 -11   5      862.82      798.77     46.88 o 
  -2 -11   5       16.55      -22.57     19.68 o 
  -1 -11   5       68.55       75.24     14.47 o 
   0 -11   5      636.47      594.58     24.16 o 
   1 -11   5      209.72      201.08     16.23 o 
   2 -11   5       23.22       25.58      9.63 o 
   3 -11   5      616.93      624.76     25.22 o 
   4 -11   5       17.98       15.07     11.00 o 
   5 -11   5      414.03      406.59     21.76 o 
   6 -11   5       70.58       73.51     12.89 o 
   7 -11   5        1.59       -6.37      8.06 o 
   8 -11   5       16.56        5.21     14.18 o 
  -6 -10   5        5.78        4.63     14.47 o 
  -5 -10   5        2.25       13.31     12.73 o 
  -4 -10   5      203.98      284.20     24.31 o 
  -3 -10   5      859.71      872.86     28.51 o 
  -2 -10   5       82.59      102.46      9.47 o 
  -1 -10   5      154.09      142.78     10.13 o 
   0 -10   5      221.49      251.05     17.08 o 
   1 -10   5      490.65      439.99     20.86 o 
   2 -10   5       65.43       60.34     11.21 o 
   3 -10   5       25.45       29.98      9.46 o 
   4 -10   5       78.13       91.86     12.61 o 
   5 -10   5       67.44       68.94     11.66 o 
   6 -10   5      269.39      299.64     19.39 o 
   7 -10   5       60.87       78.52     12.48 o 
   8 -10   5        3.27       -1.43      9.20 o 
  -6  -9   5       55.40       59.04     16.79 o 
  -5  -9   5       43.11       57.30     16.21 o 
  -4  -9   5      139.30      129.66     18.52 o 
  -3  -9   5        9.85        9.52      9.55 o 
  -2  -9   5       10.70        6.89      6.85 o 
  -1  -9   5        1.49        2.61      6.01 o 
   0  -9   5       86.00      106.50     12.55 o 
   1  -9   5      985.03      950.25     36.75 o 
   2  -9   5       77.70       84.12     11.11 o 
   3  -9   5        6.63       12.78      7.91 o 
   4  -9   5        4.58        4.22      7.50 o 
   5  -9   5      628.05      612.92     26.05 o 
   6  -9   5       63.63       61.36     11.03 o 
   7  -9   5       48.05       46.98     11.00 o 
   8  -9   5       14.27       31.19     25.47 o 
   9  -9   5       24.86       17.94     15.63 o 
  -7  -8   5       16.15        8.10     15.63 o 
  -6  -8   5       80.61       81.03     17.94 o 
  -5  -8   5       61.69       53.83     15.05 o 
  -4  -8   5      751.52      758.21     25.22 o 
  -3  -8   5      178.68      159.16     11.19 o 
  -2  -8   5      279.78      279.11     12.62 o 
  -1  -8   5        3.86       -4.02      8.19 o 
   0  -8   5      332.38      363.41     13.13 o 
   1  -8   5     4027.29     4070.85     83.91 o 
   2  -8   5      233.86      214.29     10.48 o 
   3  -8   5       29.65       22.43     18.52 o 
   4  -8   5      249.80      218.05     16.21 o 
   5  -8   5        3.02       -2.30      9.55 o 
   6  -8   5       59.83       69.35     11.05 o 
   7  -8   5      624.03      555.47     23.74 o 
   8  -8   5        5.15       25.54      9.39 o 
   9  -8   5      145.36      123.87     22.57 o 
  -7  -7   5      135.74      134.29     22.00 o 
  -6  -7   5      228.30      222.27     23.15 o 
  -5  -7   5      169.16      191.01     21.42 o 
  -4  -7   5      377.59      338.80     14.66 o 
  -3  -7   5      226.63      249.56     12.59 o 
  -2  -7   5      274.50      261.97     12.33 o 
  -1  -7   5       33.53       25.28      6.29 o 
   0  -7   5     5581.47     5486.55     53.91 o 
   1  -7   5      204.84      180.07      9.18 o 
   2  -7   5     1317.02     1305.28     21.28 o 
   3  -7   5      309.94      325.50     11.33 o 
   4  -7   5     1565.20     1540.56     24.69 o 
   5  -7   5      563.38      604.82     21.89 o 
   6  -7   5      598.12      572.43     21.89 o 
   7  -7   5        7.00        9.97      7.33 o 
   8  -7   5       94.34       82.02     22.00 o 
   9  -7   5        0.38      -17.36     11.58 o 
  -8  -6   5       12.25       23.15     16.79 o 
  -7  -6   5       47.21       76.40     18.52 o 
  -6  -6   5      196.79      189.27     22.00 o 
  -5  -6   5       74.19       57.30     15.05 o 
  -4  -6   5     1654.23     1647.18     27.62 o 
  -3  -6   5     2311.12     2265.03     31.74 o 
  -2  -6   5       63.84       79.08      7.89 o 
  -1  -6   5       37.81       39.51     11.49 o 
   0  -6   5       69.56      100.41      7.14 o 
   1  -6   5     5714.03     5341.49     51.11 o 
   2  -6   5     1768.98     1567.27     22.83 o 
   3  -6   5       38.85       36.57      5.75 o 
   4  -6   5      841.39      877.01     20.49 o 
   5  -6   5      295.42      303.68     10.04 o 
   6  -6   5      646.19      650.99     14.76 o 
   7  -6   5      138.98      144.07     13.30 o 
   8  -6   5        0.73        2.29      8.79 o 
  -8  -5   5       11.37       22.00     15.05 o 
  -7  -5   5       89.00      147.60     21.42 o 
  -6  -5   5      348.94      315.46     26.05 o 
  -5  -5   5      295.19      297.40     24.89 o 
  -4  -5   5        2.92        2.82      6.70 o 
  -3  -5   5      282.11      259.12     12.46 o 
  -2  -5   5     1767.25     1712.00     35.23 o 
  -1  -5   5        7.15       19.94      8.79 o 
   0  -5   5       85.38       62.03      6.98 o 
   1  -5   5     2880.24     2770.59     31.61 o 
   2  -5   5      327.27      373.15     11.14 o 
   3  -5   5      181.35      197.93      9.17 o 
   4  -5   5      189.99      170.68      7.49 o 
   5  -5   5      493.15      467.19     11.89 o 
   6  -5   5     1289.49     1261.07     20.36 o 
   7  -5   5      130.92      135.56     14.03 o 
   8  -5   5      188.28      178.87     12.10 o 
  -9  -4   5       51.72       54.99     18.52 o 
  -8  -4   5       25.63        1.74     12.73 o 
  -7  -4   5      131.65      118.66     19.10 o 
  -6  -4   5       48.66       36.42     19.10 o 
  -5  -4   5      637.51      630.91     22.69 o 
  -4  -4   5     1454.01     1456.04     23.96 o 
  -3  -4   5      349.53      316.31     11.93 o 
  -2  -4   5     1244.81     1090.00     18.53 o 
  -1  -4   5     2058.49     2124.33     26.20 o 
   0  -4   5       20.95       29.29      4.56 o 
   1  -4   5       56.09       81.54      6.29 o 
   2  -4   5     1242.50     1163.07     18.69 o 
   3  -4   5     2746.55     2670.71     31.74 o 
   4  -4   5        0.65        1.53      3.45 o 
   5  -4   5        0.86       -2.79      3.80 o 
   6  -4   5       31.19       35.83      7.93 o 
   7  -4   5      161.65      158.01     10.58 o 
   8  -4   5      102.77      120.53     13.02 o 
   9  -4   5       12.49        2.89     13.31 o 
  -9  -3   5       41.82       46.31     16.21 o 
  -8  -3   5       95.53      114.61     20.26 o 
  -7  -3   5      873.55      832.34     38.78 o 
  -6  -3   5       83.16       83.73     12.51 o 
  -5  -3   5       53.35       36.30      9.84 o 
  -4  -3   5        6.17        6.79      5.82 o 
  -3  -3   5     1315.27     1296.54     20.42 o 
  -2  -3   5     1718.07     1590.85     21.99 o 
  -1  -3   5      501.19      483.99     11.38 o 
   0  -3   5       56.90       65.19      5.26 o 
   1  -3   5     1873.20     1802.07     22.99 o 
   2  -3   5       48.65       83.61      5.77 o 
   3  -3   5     1041.59     1129.32     15.83 o 
   4  -3   5       73.79       81.90      5.68 o 
   5  -3   5      518.79      503.44     14.34 o 
   6  -3   5     1495.70     1459.48     26.01 o 
   7  -3   5       48.16       32.05      9.20 o 
   8  -3   5        0.19        0.58     15.05 o 
   9  -3   5       44.06       29.52     15.05 o 
  -9  -2   5      265.37      275.52     26.63 o 
  -8  -2   5      641.20      617.02     34.73 o 
  -7  -2   5        4.50      -11.39      8.97 o 
  -6  -2   5       21.03       16.55      9.53 o 
  -5  -2   5      472.07      452.28     19.86 o 
  -4  -2   5      974.44      984.71     16.53 o 
  -3  -2   5     7494.10     7731.51     65.88 o 
  -2  -2   5     3141.77     3197.66     37.45 o 
  -1  -2   5       31.27       26.48      4.29 o 
   0  -2   5      414.48      399.98     10.68 o 
   1  -2   5      367.07      344.00     10.32 o 
   2  -2   5        3.41       -2.70      3.01 o 
   3  -2   5       48.18       60.68      4.68 o 
   4  -2   5      693.68      741.39     15.84 o 
   5  -2   5      447.15      407.53     19.11 o 
   6  -2   5      151.04      148.59      9.55 o 
   7  -2   5      480.48      527.96     21.24 o 
   8  -2   5        4.34       -2.32      7.37 o 
   9  -2   5      171.24      166.70     23.15 o 
  -9  -1   5        8.97       32.99     13.89 o 
  -8  -1   5      148.85      152.23     20.84 o 
  -7  -1   5     2103.35     2042.62     45.73 o 
  -6  -1   5       55.70       46.59     10.38 o 
  -5  -1   5       88.13      114.61     11.12 o 
  -4  -1   5      507.50      487.78     17.06 o 
  -3  -1   5     2312.22     2619.36     27.75 o 
  -2  -1   5     2895.95     2809.79     37.04 o 
  -1  -1   5      656.70      648.73     12.31 o 
   0  -1   5     1146.26     1179.85     17.30 o 
   1  -1   5     6037.48     6164.40     53.66 o 
   2  -1   5     6281.29     6310.71     53.47 o 
   3  -1   5       84.60       80.75      5.06 o 
   4  -1   5      337.97      329.88     10.98 o 
   5  -1   5      912.62      894.78     18.37 o 
   6  -1   5      326.59      338.27     16.98 o 
   7  -1   5      290.07      274.94     16.36 o 
   8  -1   5      108.70      118.42     13.08 o 
   9  -1   5        1.82       -4.05     13.31 o 
 -10   0   5      179.88      202.59     24.89 o 
  -9   0   5      180.42      191.01     23.15 o 
  -8   0   5       44.35       52.30     11.95 o 
  -7   0   5      526.99      510.71     22.23 o 
  -6   0   5     2406.44     2300.05     41.69 o 
  -5   0   5        1.51        9.29      7.91 o 
  -4   0   5       84.93       79.46      9.15 o 
  -3   0   5     1294.65     1228.59     24.47 o 
  -2   0   5      683.79      597.78     10.80 o 
  -1   0   5      342.87      343.17      9.33 o 
   0   0   5     6193.61     6621.14     59.47 o 
   1   0   5     1378.07     1420.54     24.72 o 
   2   0   5     1891.52     1790.28     19.62 o 
   3   0   5     2555.74     2481.14     29.07 o 
   4   0   5      616.70      640.07     14.37 o 
   5   0   5      183.81      179.43     12.44 o 
   6   0   5       60.54       70.65     10.43 o 
   7   0   5      475.78      442.77     49.49 o 
   8   0   5       51.71       90.87     17.94 o 
   9   0   5        5.61       -4.63     12.16 o 
 -10   1   5       12.88       30.68     15.05 o 
  -9   1   5       16.09       -4.29     14.47 o 
  -8   1   5       28.37       44.56     11.40 o 
  -7   1   5       54.16       54.41     10.69 o 
  -6   1   5     2587.33     2441.75     42.65 o 
  -5   1   5     2118.24     2197.22     38.14 o 
  -4   1   5      268.68      360.48     23.15 o 
  -3   1   5     1104.77     1054.87     22.00 o 
  -2   1   5     4626.73     4657.51     41.61 o 
  -1   1   5      838.22      918.99     14.69 o 
   0   1   5     5859.94     5957.42     51.56 o 
   1   1   5     1685.94     1678.51     18.23 o 
   2   1   5      120.97      116.04      5.29 o 
   3   1   5       98.29       96.61      6.01 o 
   4   1   5     1911.71     1967.13     33.50 o 
   5   1   5      197.00      220.13     13.90 o 
   6   1   5      753.98      738.67     24.96 o 
   7   1   5      326.38      333.84     18.83 o 
   8   1   5       10.73        1.16     13.31 o 
   9   1   5       77.75       75.83     20.26 o 
 -10   2   5        4.17        5.21     13.31 o 
  -9   2   5        9.19        3.19      9.53 o 
  -8   2   5      224.38      211.45     16.69 o 
  -7   2   5      630.47      618.97     23.92 o 
  -6   2   5       97.29      112.28     14.76 o 
  -5   2   5      361.31      385.03     16.27 o 
  -4   2   5      202.46      226.48     12.44 o 
  -3   2   5      601.25      832.50     16.79 o 
  -2   2   5     1641.35     1628.25     20.19 o 
  -1   2   5     2029.13     2046.68     23.71 o 
   0   2   5      196.20      184.66      8.11 o 
   1   2   5     1754.61     1910.29     24.48 o 
   2   2   5     5588.05     5432.01     57.18 o 
   3   2   5      358.16      337.78     12.06 o 
   4   2   5        7.96       -4.63      6.55 o 
   5   2   5      176.36      179.74     13.26 o 
   6   2   5        0.93       -8.44     11.00 o 
   7   2   5        4.17        6.96      8.32 o 
   8   2   5      133.31      111.13     20.84 o 
 -10   3   5      467.10      540.13     40.23 o 
  -9   3   5      174.86      184.98     16.79 o 
  -8   3   5      101.03       92.42     31.26 o 
  -7   3   5     1411.39     1429.16     61.07 o 
  -6   3   5      866.58      860.70     45.73 o 
  -5   3   5     1257.33     1192.74     26.27 o 
  -4   3   5     2449.12     2659.25     49.21 o 
  -3   3   5      143.33      143.99      7.05 o 
  -2   3   5     1463.67     1471.05     33.08 o 
  -1   3   5      434.01      476.08     11.46 o 
   0   3   5     1871.38     2106.37     24.50 o 
   1   3   5      260.99      226.02      7.16 o 
   2   3   5      426.68      400.13     10.13 o 
   3   3   5       78.95       56.41      8.16 o 
   4   3   5      475.69      469.16     18.77 o 
   5   3   5       53.68       55.72      9.82 o 
   6   3   5      213.68      218.25     15.54 o 
   7   3   5      567.86      590.12     45.15 o 
   8   3   5       20.50       30.10     15.63 o 
 -10   4   5        5.17       -3.75     14.76 o 
  -9   4   5      128.11      134.78     18.81 o 
  -8   4   5        0.49        6.17      8.10 o 
  -7   4   5       14.84        6.52      8.97 o 
  -6   4   5     1808.67     1774.75     34.62 o 
  -5   4   5       47.41       60.78      8.57 o 
  -4   4   5       63.72       79.00      6.30 o 
  -3   4   5     9082.70     9444.66     83.74 o 
  -2   4   5     2724.05     2609.50     29.00 o 
  -1   4   5    12271.99    12500.17     97.58 o 
   0   4   5       63.16       76.91      7.38 o 
   1   4   5     6181.38     6398.49     54.00 o 
   2   4   5     1437.42     1401.76     48.91 o 
   3   4   5      287.83      278.90     14.99 o 
   4   4   5       62.78       57.12      9.39 o 
   5   4   5      948.71      947.73     28.44 o 
   6   4   5       14.77       16.79      9.00 o 
   7   4   5      219.77      236.04     25.47 o 
   8   4   5        0.35        5.21     14.47 o 
 -10   5   5      343.87      298.09     34.73 o 
  -9   5   5      255.97      256.90     18.81 o 
  -8   5   5        9.24        5.67      8.39 o 
  -7   5   5      320.46      314.16     18.23 o 
  -6   5   5       31.87       48.52     10.42 o 
  -5   5   5      438.05      469.22     13.15 o 
  -4   5   5     2253.23     2508.84     35.82 o 
  -3   5   5      737.38      797.22     15.40 o 
  -2   5   5     1436.54     1384.32     20.22 o 
  -1   5   5      198.20      184.54      8.65 o 
   0   5   5      283.79      364.61      8.99 o 
   1   5   5     1560.01     1318.07     16.53 o 
   2   5   5     2829.50     2744.12     67.72 o 
   3   5   5      978.37      911.75     54.41 o 
   4   5   5      129.53      126.64     12.26 o 
   5   5   5       99.04       90.87     21.71 o 
   6   5   5       69.68       76.95     14.76 o 
   7   5   5      101.79      127.98     14.72 o 
 -10   6   5        0.64       -4.05     17.36 o 
  -9   6   5      105.38      100.71     24.31 o 
  -8   6   5      415.22      389.54     32.99 o 
  -7   6   5       25.48       28.60     11.29 o 
  -6   6   5     1971.88     1992.35     37.91 o 
  -5   6   5     1197.98     1172.30     20.54 o 
  -4   6   5      349.58      345.39     11.64 o 
  -3   6   5      509.75      507.85     15.09 o 
  -2   6   5     1569.19     1581.72     22.69 o 
  -1   6   5      201.99      220.20      9.53 o 
   0   6   5      392.04      390.12     12.01 o 
   1   6   5      398.81      350.14     18.68 o 
   2   6   5      237.63      241.07     17.36 o 
   3   6   5      682.25      649.12     22.24 o 
   4   6   5     1542.76     1448.18     34.72 o 
   5   6   5       86.43       86.15     14.18 o 
   6   6   5      361.15      345.36     20.23 o 
   7   6   5       85.21      114.85     20.26 o 
 -10   7   5      218.21      255.26     34.15 o 
  -9   7   5      156.42      158.60     25.47 o 
  -8   7   5      991.82     1011.19     48.62 o 
  -7   7   5        9.85       13.31     14.47 o 
  -6   7   5      279.79      342.66     28.36 o 
  -5   7   5       77.60       74.66      7.77 o 
  -4   7   5      553.22      504.51     13.62 o 
  -3   7   5        1.11        6.41      5.31 o 
  -2   7   5       33.07       22.80      5.67 o 
  -1   7   5     1892.09     1848.07     28.54 o 
   0   7   5      393.23      402.73     10.15 o 
   1   7   5      144.08      141.23     20.84 o 
   2   7   5      513.79      447.99     19.05 o 
   3   7   5        4.14       -3.56      7.60 o 
   4   7   5      182.85      178.92     14.83 o 
   5   7   5      118.69      125.75     13.71 o 
   6   7   5       30.16       32.45     14.76 o 
 -10   8   5      164.13      143.55     28.94 o 
  -9   8   5        5.97      -11.00     15.63 o 
  -8   8   5       15.62        9.84     15.63 o 
  -7   8   5      194.20      172.49     23.15 o 
  -6   8   5        4.32      -12.73     12.73 o 
  -5   8   5      582.86      542.76     22.06 o 
  -4   8   5      598.98      572.59     37.91 o 
  -3   8   5      243.86      261.84     15.56 o 
  -2   8   5      309.48      292.24     11.82 o 
  -1   8   5      952.27      876.84     32.18 o 
   0   8   5      641.31      628.95     15.55 o 
   1   8   5      236.44      258.73     24.89 o 
   2   8   5      985.69      888.93     26.28 o 
   3   8   5      550.33      494.73     21.51 o 
   4   8   5        4.74       -2.41     14.18 o 
   5   8   5      124.73      125.09     14.67 o 
   6   8   5       20.70       19.15     10.29 o 
 -10   9   5        0.51      -23.44     15.63 o 
  -9   9   5      394.17      443.37     38.78 o 
  -8   9   5       60.40       77.56     22.00 o 
  -7   9   5        9.37        3.47     12.73 o 
  -6   9   5      841.10      841.60     41.10 o 
  -5   9   5      374.01      397.53     20.83 o 
  -4   9   5      138.59      116.23     34.44 o 
  -3   9   5       45.51       46.35     10.60 o 
  -2   9   5        0.44       -6.70      8.10 o 
  -1   9   5       19.92       14.30      6.25 o 
   0   9   5        1.55        2.52      5.40 o 
   1   9   5       35.87       44.87      7.44 o 
   2   9   5      373.58      349.69     18.35 o 
   3   9   5      100.02      104.58     13.21 o 
   4   9   5      109.23      117.06     14.17 o 
   5   9   5       90.50       69.42     15.34 o 
  -9  10   5       17.79        9.26     18.52 o 
  -8  10   5       24.04       15.05     16.21 o 
  -7  10   5        2.42       20.26     16.21 o 
  -6  10   5      188.95      142.39     21.42 o 
  -5  10   5     1073.44     1118.38     42.83 o 
  -4  10   5      162.69      165.48     15.57 o 
  -3  10   5       27.76       33.34     10.16 o 
  -2  10   5      548.95      616.36     23.62 o 
  -1  10   5     1140.85     1145.48     49.78 o 
   0  10   5      482.84      439.90     36.47 o 
   1  10   5      344.48      336.33     13.48 o 
   2  10   5      191.05      181.51     14.98 o 
   3  10   5       36.57       45.41     19.68 o 
   4  10   5        1.89        5.72      9.72 o 
   5  10   5        6.79       18.68     11.25 o 
  -9  11   5      691.25      700.95     47.46 o 
  -8  11   5      139.37      115.18     22.57 o 
  -7  11   5       43.59       27.78     16.21 o 
  -6  11   5        5.24       24.89     15.63 o 
  -5  11   5      287.65      292.93     19.77 o 
  -4  11   5        6.71        2.27     13.89 o 
  -3  11   5       35.11       20.49     10.16 o 
  -2  11   5        0.61        2.08      9.63 o 
  -1  11   5      413.64      382.60     33.57 o 
   0  11   5       23.10       15.63     19.10 o 
   1  11   5        2.87        8.68     16.79 o 
   2  11   5      163.94      201.43     26.63 o 
   3  11   5      542.94      536.34     26.34 o 
   4  11   5       80.89       89.53     14.42 o 
  -9  12   5      265.63      278.41     34.15 o 
  -8  12   5      138.50      163.81     25.47 o 
  -7  12   5       68.13       63.09     19.68 o 
  -6  12   5      139.92      138.34     23.15 o 
  -5  12   5      390.99      388.59     47.46 o 
  -4  12   5      138.44      147.21     16.13 o 
  -3  12   5      459.18      458.01     23.09 o 
  -2  12   5       48.95       67.14     22.00 o 
  -1  12   5        8.42       10.42     19.68 o 
   0  12   5       20.49       35.31     21.42 o 
   1  12   5      142.74      237.89     30.68 o 
   2  12   5       13.28       -9.26     16.21 o 
   3  12   5       12.57       17.36     18.52 o 
  -8  13   5       45.13       30.10     17.94 o 
  -7  13   5       10.96       28.94     17.36 o 
  -6  13   5        0.24      -15.40     11.29 o 
  -5  13   5        8.10        8.02     11.11 o 
  -4  13   5       82.87       89.51     15.02 o 
  -3  13   5       64.00      118.66     27.20 o 
  -2  13   5      371.13      360.02     37.62 o 
  -1  13   5      234.04      295.78     35.89 o 
   0  13   5        6.14       20.84     20.26 o 
   1  13   5        0.18       11.58     20.26 o 
   2  13   5       11.65        8.10     17.94 o 
  -7  14   5        0.16        5.79     16.79 o 
  -6  14   5        0.24       -9.12     10.57 o 
  -5  14   5      249.18      287.83     22.39 o 
  -4  14   5        0.58       14.34     22.86 o 
  -3  14   5      222.35      222.27     34.15 o 
  -2  14   5      124.88      167.28     30.68 o 
  -1  14   5       37.76       30.10     22.57 o 
   0  14   5       53.39       81.03     27.78 o 
   1  14   5       25.54       20.84     20.26 o 
  -6  15   5      207.97      263.49     23.57 o 
  -5  15   5       69.73       34.25     14.13 o 
  -4  15   5       44.69      100.71     29.52 o 
  -3  15   5      238.81      252.36     37.04 o 
  -2  15   5       74.10       78.72     26.63 o 
  -1  15   5      274.98      262.78     37.04 o 
   0  15   5       56.94       48.62     27.20 o 
   0 -15   6       13.93        4.05     22.00 o 
   1 -15   6       34.49       42.43     13.70 o 
   2 -15   6        2.06        9.62     11.61 o 
   3 -15   6        9.68        0.02     11.75 o 
   4 -15   6      132.10      113.64     17.65 o 
   5 -15   6       20.67       -2.39     24.60 o 
  -2 -14   6       14.08       24.89     24.31 o 
  -1 -14   6        4.57      -18.52     22.00 o 
   0 -14   6       10.59       -7.58     10.64 o 
   1 -14   6       46.15       44.59     12.88 o 
   2 -14   6        9.26        9.25     10.78 o 
   3 -14   6       81.16       71.71     38.20 o 
   4 -14   6       17.84       19.20     24.02 o 
   5 -14   6      162.54      196.08     35.89 o 
   6 -14   6        1.15        3.93     11.62 o 
  -3 -13   6        9.35       -1.16     22.57 o 
  -2 -13   6       25.81       24.89     23.73 o 
  -1 -13   6      303.42      294.04     35.31 o 
   0 -13   6      106.25      107.58     15.20 o 
   1 -13   6      124.71      143.91     16.54 o 
   2 -13   6       30.21       46.21     12.37 o 
   3 -13   6      182.63      150.14     16.69 o 
   4 -13   6      471.72      505.94     25.63 o 
   5 -13   6      108.29      103.75     19.97 o 
   6 -13   6       13.93       10.10     13.89 o 
   7 -13   6        0.88       -8.77     10.01 o 
  -3 -12   6       67.50       98.98     26.63 o 
  -2 -12   6      107.25       94.93     26.63 o 
  -1 -12   6       20.52       17.52     10.05 o 
   0 -12   6      714.73      650.80     26.68 o 
   1 -12   6       65.45       83.71     38.20 o 
   2 -12   6      287.18      291.69     19.77 o 
   3 -12   6       50.73       28.68     10.85 o 
   4 -12   6      431.44      448.98     23.29 o 
   5 -12   6      129.38      129.27     15.72 o 
   6 -12   6       37.59       35.95     11.53 o 
   7 -12   6       23.57       26.03     11.94 o 
  -5 -11   6        3.20       -0.58     12.73 o 
  -4 -11   6        5.85       12.73     13.31 o 
  -3 -11   6      367.13      369.29     35.89 o 
  -2 -11   6       32.85       33.63     10.69 o 
  -1 -11   6      405.73      426.09     21.42 o 
   0 -11   6      232.96      237.52     17.80 o 
   1 -11   6      321.64      314.97     18.77 o 
   2 -11   6        0.64       -4.97      8.46 o 
   3 -11   6      266.07      274.10     18.36 o 
   4 -11   6        0.55       -3.78      7.79 o 
   5 -11   6      131.85      150.09     15.13 o 
   6 -11   6       35.24       37.20     10.84 o 
   7 -11   6        5.17       -3.11      8.74 o 
   8 -11   6        6.02        1.98      9.72 o 
  -6 -10   6        2.06       -5.21     13.31 o 
  -5 -10   6       53.01       39.94     15.63 o 
  -4 -10   6       41.50       44.57     14.47 o 
  -3 -10   6      233.27      220.46     16.79 o 
  -2 -10   6      243.04      232.41     22.72 o 
  -1 -10   6        0.36       -7.72      6.32 o 
   0 -10   6      126.09      113.89     13.34 o 
   1 -10   6      817.03      815.61     27.34 o 
   2 -10   6       77.18       78.41     11.94 o 
   3 -10   6      223.63      225.09     38.49 o 
   4 -10   6      141.44      152.01     14.49 o 
   5 -10   6      503.82      507.22     22.91 o 
   6 -10   6      363.37      342.58     20.35 o 
   7 -10   6      138.84      135.07     15.13 o 
   8 -10   6       11.38       17.71     10.21 o 
  -6  -9   6       85.61       98.98     19.10 o 
  -5  -9   6      144.12      161.49     20.26 o 
  -4  -9   6      694.52      737.41     35.31 o 
  -3  -9   6      125.31      149.29     11.07 o 
  -2  -9   6       67.02       58.58      8.76 o 
  -1  -9   6        7.92       24.00      7.70 o 
   0  -9   6      249.76      240.93     12.16 o 
   1  -9   6      465.87      439.61     20.00 o 
   2  -9   6      656.49      627.34     22.71 o 
   3  -9   6      405.98      414.42     20.23 o 
   4  -9   6       33.60       25.80      9.20 o 
   5  -9   6      166.14      155.09     14.12 o 
   6  -9   6      105.54      144.19     41.96 o 
   7  -9   6        3.57        6.55      7.91 o 
   8  -9   6       29.37       34.77     16.21 o 
  -7  -8   6      164.34      184.64     25.47 o 
  -6  -8   6       59.76       35.89     15.05 o 
  -5  -8   6       53.95       40.52     14.47 o 
  -4  -8   6      787.20      726.42     33.57 o 
  -3  -8   6      104.41      121.54     10.91 o 
  -2  -8   6      466.10      463.44     16.20 o 
  -1  -8   6        0.56       -5.05      6.07 o 
   0  -8   6      160.66      172.71     10.29 o 
   1  -8   6     2984.97     2916.41     56.00 o 
   2  -8   6      801.41      773.62     17.54 o 
   3  -8   6      192.30      185.60     13.89 o 
   4  -8   6      857.95      793.62     25.58 o 
   5  -8   6       66.10       70.20     10.43 o 
   6  -8   6        0.49       -6.31      6.67 o 
   7  -8   6      128.18      169.33     14.93 o 
   8  -8   6       37.16       47.40     10.70 o 
   9  -8   6       96.73       71.77     19.10 o 
  -7  -7   6        5.35       22.57     14.47 o 
  -6  -7   6       56.21       64.83     17.36 o 
  -5  -7   6      165.80      133.71     17.94 o 
  -4  -7   6       48.10       48.48     10.43 o 
  -3  -7   6      575.17      583.46     17.92 o 
  -2  -7   6       23.20       26.87      7.05 o 
  -1  -7   6      111.75      113.62      9.18 o 
   0  -7   6      411.17      396.78     13.86 o 
   1  -7   6     5126.37     5126.29     62.55 o 
   2  -7   6     3012.60     2915.67     35.95 o 
   3  -7   6        8.11       11.73      8.36 o 
   4  -7   6        8.01        9.06      5.63 o 
   5  -7   6      434.37      410.96     19.24 o 
   6  -7   6       56.56       49.78      9.20 o 
   7  -7   6      264.42      262.76     16.78 o 
   8  -7   6      109.13      134.31     17.36 o 
  -8  -6   6       28.69       46.88     18.52 o 
  -7  -6   6      141.49      160.91     22.00 o 
  -6  -6   6       72.68       87.98     17.94 o 
  -5  -6   6        7.40        7.35      8.98 o 
  -4  -6   6      198.38      202.08     14.72 o 
  -3  -6   6     1986.75     1912.61     46.43 o 
  -2  -6   6      791.18      854.33     20.06 o 
  -1  -6   6        4.29        3.39      5.21 o 
   0  -6   6      259.53      248.24     10.68 o 
   1  -6   6      641.61      559.70     14.35 o 
   2  -6   6        2.59       -1.13      4.22 o 
   3  -6   6      414.19      366.49     12.63 o 
   4  -6   6       18.81       27.34      6.09 o 
   5  -6   6       56.45       73.87      7.93 o 
   6  -6   6      398.63      392.58     12.38 o 
   7  -6   6       22.67       41.74     10.02 o 
   8  -6   6       13.07       28.92      9.56 o 
  -8  -5   6       57.34       62.51     17.94 o 
  -7  -5   6       44.87       26.63     14.47 o 
  -6  -5   6       11.87       15.63     11.58 o 
  -5  -5   6      151.91      160.46     17.36 o 
  -4  -5   6      363.00      379.60     18.46 o 
  -3  -5   6     2992.39     2909.80     36.60 o 
  -2  -5   6       76.65       87.41      7.93 o 
  -1  -5   6      114.04      109.65      9.34 o 
   0  -5   6     2277.48     2355.35     29.61 o 
   1  -5   6      286.18      250.64      9.89 o 
   2  -5   6     2754.81     2560.00     31.71 o 
   3  -5   6      121.42      149.98      8.49 o 
   4  -5   6        0.52        0.19      5.82 o 
   5  -5   6     1079.15     1094.98     18.58 o 
   6  -5   6       21.86       30.32      6.16 o 
   7  -5   6       25.92       41.04      6.14 o 
   8  -5   6       67.21       66.50      8.48 o 
  -8  -4   6      374.06      397.65     30.68 o 
  -7  -4   6     1068.96      963.15     42.83 o 
  -6  -4   6       92.82       81.73     12.24 o 
  -5  -4   6       71.53       65.59     11.40 o 
  -4  -4   6        3.82       10.00      8.46 o 
  -3  -4   6       12.45       15.04      6.14 o 
  -2  -4   6      671.67      635.88     14.93 o 
  -1  -4   6        7.16        4.14      4.11 o 
   0  -4   6     1906.67     2029.76     26.70 o 
   1  -4   6     1695.64     1606.28     23.15 o 
   2  -4   6      519.05      540.33     13.50 o 
   3  -4   6       15.69        5.01      4.22 o 
   4  -4   6     1962.41     1962.98     24.33 o 
   5  -4   6      223.15      218.55     10.61 o 
   6  -4   6      712.96      695.69     15.85 o 
   7  -4   6       70.00       62.40     12.16 o 
   8  -4   6       26.68       21.52      8.89 o 
   9  -4   6       33.01       52.67     17.36 o 
  -9  -3   6        2.15       -7.52     11.00 o 
  -8  -3   6      137.52      160.33     21.42 o 
  -7  -3   6      162.76      148.05     15.15 o 
  -6  -3   6       45.31       16.67      9.63 o 
  -5  -3   6        3.12        2.95      8.33 o 
  -4  -3   6      142.21      129.18     17.65 o 
  -3  -3   6     5409.62     5369.32     63.76 o 
  -2  -3   6      198.63      184.13      8.48 o 
  -1  -3   6      141.46      124.45      7.14 o 
   0  -3   6       89.49      107.11      6.97 o 
   1  -3   6      653.36      636.41     14.00 o 
   2  -3   6     1684.41     1613.78     23.22 o 
   3  -3   6       79.35       87.14      6.79 o 
   4  -3   6       24.15       25.17      4.55 o 
   5  -3   6      421.32      406.16     11.86 o 
   6  -3   6      288.92      292.85     12.79 o 
   7  -3   6       83.03       99.13     11.87 o 
   8  -3   6      278.96      259.79     28.65 o 
   9  -3   6      238.89      248.31     26.05 o 
  -9  -2   6       14.26       24.31     15.05 o 
  -8  -2   6       92.08      110.55     19.10 o 
  -7  -2   6     1935.13     1984.00     67.43 o 
  -6  -2   6      199.62      200.13     15.30 o 
  -5  -2   6      820.08      807.69     25.38 o 
  -4  -2   6       47.79       74.09      9.72 o 
  -3  -2   6       67.90       87.91      6.48 o 
  -2  -2   6      822.61      750.62     14.06 o 
  -1  -2   6     1378.49     1310.60     19.44 o 
   0  -2   6      361.99      408.27     14.14 o 
   1  -2   6     5811.36     5527.28     51.54 o 
   2  -2   6     1144.57     1074.84     18.34 o 
   3  -2   6      235.21      222.53     13.45 o 
   4  -2   6      276.09      247.62      9.91 o 
   5  -2   6     1346.27     1308.39     29.13 o 
   6  -2   6      444.75      395.78     18.42 o 
   7  -2   6       27.46       12.06      8.38 o 
   8  -2   6       40.35       57.21     23.44 o 
   9  -2   6       92.52       88.56     18.52 o 
  -9  -1   6      116.96      100.71     19.68 o 
  -8  -1   6      556.33      527.69     40.81 o 
  -7  -1   6      103.02       75.81     15.05 o 
  -6  -1   6     1354.99     1313.66     32.96 o 
  -5  -1   6      308.71      300.93     34.73 o 
  -4  -1   6      101.66      129.71     11.40 o 
  -3  -1   6     5994.11     6173.68     77.22 o 
  -2  -1   6      173.45      142.91      6.71 o 
  -1  -1   6     1101.47     1078.08     16.99 o 
   0  -1   6      205.84      220.54      9.41 o 
   1  -1   6     1519.54     1484.26     25.06 o 
   2  -1   6     2132.63     2075.77     26.62 o 
   3  -1   6      212.99      195.30      7.52 o 
   4  -1   6      305.20      282.08      9.44 o 
   5  -1   6      995.64     1034.77     20.60 o 
   6  -1   6       36.41       39.09      9.80 o 
   7  -1   6      184.49      206.19     15.95 o 
   8  -1   6      219.66      228.80     17.18 o 
   9  -1   6        0.33       -7.52     12.73 o 
 -10   0   6       12.96       13.31     13.89 o 
  -9   0   6       24.00       34.73     13.89 o 
  -8   0   6      282.69      268.24     28.36 o 
  -7   0   6       74.07       58.41     11.35 o 
  -6   0   6     3796.03     3590.41     55.91 o 
  -5   0   6      262.08      271.64     15.98 o 
  -4   0   6      209.41      196.25     12.77 o 
  -3   0   6       20.56       -3.70      6.10 o 
  -2   0   6      187.42      146.31      6.71 o 
  -1   0   6     4872.85     4871.00     45.36 o 
   0   0   6       82.82       81.61      5.90 o 
   1   0   6       40.29       61.35      7.09 o 
   2   0   6      779.00      709.80     12.43 o 
   3   0   6        1.37        1.35      3.02 o 
   4   0   6      205.50      202.38      9.18 o 
   5   0   6       40.14       44.83      9.00 o 
   6   0   6      132.90      165.15     14.08 o 
   7   0   6        9.96       13.89      8.60 o 
   8   0   6        7.51       10.13     10.13 o 
 -10   1   6      197.34      283.04     27.78 o 
  -9   1   6        0.67      -18.99     17.94 o 
  -8   1   6      155.85      177.44     15.98 o 
  -7   1   6      496.96      502.91     22.38 o 
  -6   1   6       42.79       46.99     10.16 o 
  -5   1   6      695.71      734.12     26.05 o 
  -4   1   6       16.76       34.41      8.06 o 
  -3   1   6        3.30        6.28      3.08 o 
  -2   1   6     3744.47     3697.59     36.39 o 
  -1   1   6      779.51      754.75     15.96 o 
   0   1   6      347.04      373.81     13.07 o 
   1   1   6      574.26      560.01     16.17 o 
   2   1   6        2.73       13.91      3.51 o 
   3   1   6     1250.12     1225.65     17.46 o 
   4   1   6        3.26       13.13      7.15 o 
   5   1   6      115.95      100.65     11.05 o 
   6   1   6       16.85       23.80     10.13 o 
   7   1   6        8.32        6.18      8.98 o 
   8   1   6       43.80       64.94     12.07 o 
 -10   2   6       74.12       94.93     19.10 o 
  -9   2   6       41.09       41.39     12.09 o 
  -8   2   6       23.58       10.01      9.96 o 
  -7   2   6     1231.44     1184.11     31.54 o 
  -6   2   6     4588.40     4501.43     63.01 o 
  -5   2   6      123.25      129.43     12.44 o 
  -4   2   6        6.03        5.23      6.21 o 
  -3   2   6     1891.58     2014.85     23.87 o 
  -2   2   6      173.10      169.56      7.64 o 
  -1   2   6        1.35       -1.21      3.52 o 
   0   2   6     1385.52     1459.28     20.58 o 
   1   2   6     4519.33     4669.37     65.50 o 
   2   2   6      591.57      656.64     11.82 o 
   3   2   6       38.92       32.71      4.58 o 
   4   2   6       31.35       10.83      7.97 o 
   5   2   6      498.21      475.52     29.23 o 
   6   2   6      614.47      634.73     24.33 o 
   7   2   6      196.01      201.97     33.28 o 
   8   2   6        8.78       -0.58     12.73 o 
 -10   3   6      405.83      438.92     26.92 o 
  -9   3   6       16.62       36.07     10.50 o 
  -8   3   6      394.06      413.16     21.50 o 
  -7   3   6      157.58      182.04     17.36 o 
  -6   3   6       16.44       17.92      8.49 o 
  -5   3   6      371.76      408.27     29.23 o 
  -4   3   6      607.01      584.64     15.42 o 
  -3   3   6     3620.27     3870.95     38.67 o 
  -2   3   6     5779.93     5651.00     78.31 o 
  -1   3   6     3224.98     3227.42     34.29 o 
   0   3   6      447.75      482.11     12.10 o 
   1   3   6      592.42      712.33     17.74 o 
   2   3   6      940.27      835.55     13.06 o 
   3   3   6      187.30      182.46     12.67 o 
   4   3   6      445.13      443.42     19.18 o 
   5   3   6      743.88      747.61     25.34 o 
   6   3   6        5.18       21.78     15.05 o 
   7   3   6        9.69       17.28      9.61 o 
   8   3   6       85.05       56.15     17.36 o 
 -10   4   6      155.38      204.29     41.10 o 
  -9   4   6       58.04       44.85     11.56 o 
  -8   4   6       23.78       14.08      9.20 o 
  -7   4   6     1206.13     1170.02     35.60 o 
  -6   4   6     2498.35     2468.69     42.76 o 
  -5   4   6       11.91       23.91      7.91 o 
  -4   4   6      130.92      173.41     10.15 o 
  -3   4   6      620.44      639.20     24.65 o 
  -2   4   6     1586.64     1560.41     22.44 o 
  -1   4   6     3567.65     3548.47     62.27 o 
   0   4   6     1520.38     1649.19     22.74 o 
   1   4   6      303.30      280.89     11.03 o 
   2   4   6     1584.34     1490.75     24.40 o 
   3   4   6      110.03      107.54     11.44 o 
   4   4   6      174.80      178.70     14.67 o 
   5   4   6      450.96      427.72     20.67 o 
   6   4   6      354.72      337.87     26.05 o 
   7   4   6      272.21      289.95     68.59 o 
 -10   5   6       42.68       35.89     22.57 o 
  -9   5   6       97.08      104.39     13.28 o 
  -8   5   6        2.08       -7.43     11.87 o 
  -7   5   6       14.76       18.64      8.67 o 
  -6   5   6      253.36      266.79     15.40 o 
  -5   5   6      124.86      138.68     11.58 o 
  -4   5   6      102.20      144.13      8.60 o 
  -3   5   6     3054.63     2988.23     34.01 o 
  -2   5   6     2979.83     2870.45     32.99 o 
  -1   5   6      687.73      718.58     15.44 o 
   0   5   6        3.05       13.29      4.90 o 
   1   5   6       18.62       43.22      5.32 o 
   2   5   6      105.07      131.72      8.74 o 
   3   5   6      756.25      749.24     23.88 o 
   4   5   6      134.98      153.51     13.49 o 
   5   5   6      161.21      164.13     14.90 o 
   6   5   6      131.62      129.78     14.49 o 
   7   5   6      121.21      131.74     34.73 o 
 -10   6   6       74.98       71.77     25.47 o 
  -9   6   6       77.77      104.77     25.47 o 
  -8   6   6       14.68       23.73     16.79 o 
  -7   6   6       12.06        8.10      8.04 o 
  -6   6   6      297.42      291.05     19.68 o 
  -5   6   6       29.72       24.14      8.24 o 
  -4   6   6       36.78       27.49      6.64 o 
  -3   6   6      142.69      151.85      9.11 o 
  -2   6   6      140.19      136.79     15.64 o 
  -1   6   6      232.86      214.63      9.87 o 
   0   6   6      378.83      371.19     14.97 o 
   1   6   6     1571.98     1554.91     43.57 o 
   2   6   6     1555.05     1457.42     51.80 o 
   3   6   6       20.64       11.75      7.79 o 
   4   6   6      142.15      143.38     13.84 o 
   5   6   6       41.74       34.76     15.05 o 
   6   6   6       19.73       20.33     10.38 o 
   7   6   6        2.20        2.99      9.61 o 
 -10   7   6      125.51       87.98     25.47 o 
  -9   7   6        8.96       23.73     19.10 o 
  -8   7   6       50.59       67.72     20.84 o 
  -7   7   6        0.88       -4.05     13.89 o 
  -6   7   6      115.66      141.23     21.42 o 
  -5   7   6      252.27      249.24     11.47 o 
  -4   7   6      514.09      531.11     18.36 o 
  -3   7   6        3.92        1.52      6.46 o 
  -2   7   6     2123.21     2019.20     56.96 o 
  -1   7   6      688.31      714.38     16.34 o 
   0   7   6      299.91      297.76     11.70 o 
   1   7   6       20.15        9.69      9.24 o 
   2   7   6      768.52      726.49     27.49 o 
   3   7   6     1808.22     1592.35     36.50 o 
   4   7   6       10.93        4.70      7.97 o 
   5   7   6        0.75       -4.34      8.60 o 
   6   7   6       77.34       89.99     13.43 o 
 -10   8   6       86.93       72.35     24.89 o 
  -9   8   6       90.78       74.09     22.00 o 
  -8   8   6      346.08      330.50     32.99 o 
  -7   8   6       43.43       32.41     16.21 o 
  -6   8   6     2638.88     2410.20     68.88 o 
  -5   8   6      176.28      218.33     28.36 o 
  -4   8   6      482.46      460.38     20.45 o 
  -3   8   6      517.95      528.56     15.32 o 
  -2   8   6      144.90      176.12     10.21 o 
  -1   8   6      215.57      201.80     10.78 o 
   0   8   6       64.56       63.74      7.20 o 
   1   8   6        7.74        2.53      5.70 o 
   2   8   6      251.34      254.68     26.63 o 
   3   8   6      265.39      255.41     16.89 o 
   4   8   6       31.14       31.26     10.23 o 
   5   8   6       41.59       20.57     10.38 o 
   6   8   6        7.95       11.54     15.92 o 
  -9   9   6        5.91       27.20     21.42 o 
  -8   9   6        3.30        1.74     15.63 o 
  -7   9   6      477.39      431.22     32.99 o 
  -6   9   6      397.87      355.39     29.52 o 
  -5   9   6      198.11      207.69     24.31 o 
  -4   9   6      598.09      611.23     23.81 o 
  -3   9   6       46.39       35.66     11.26 o 
  -2   9   6     2368.96     2356.83     43.17 o 
  -1   9   6      548.11      568.48     23.35 o 
   0   9   6        3.23        8.58      6.43 o 
   1   9   6      177.69      193.22     13.12 o 
   2   9   6      112.88      112.23      9.56 o 
   3   9   6      186.06      213.04     16.39 o 
   4   9   6       99.18       99.69     14.76 o 
   5   9   6        4.25        5.07     10.02 o 
  -9  10   6      114.55      100.14     24.89 o 
  -8  10   6      264.97      271.47     31.26 o 
  -7  10   6       38.84       52.67     17.94 o 
  -6  10   6      194.09      207.22     26.05 o 
  -5  10   6      186.07      214.03     17.30 o 
  -4  10   6       62.06       47.71     12.50 o 
  -3  10   6        0.87        8.87     10.81 o 
  -2  10   6       23.11       28.01     10.60 o 
  -1  10   6      181.63      174.22     25.47 o 
   0  10   6      202.15      233.84     27.20 o 
   1  10   6       86.25       87.31     10.62 o 
   2  10   6      299.00      292.37     14.04 o 
   3  10   6      200.48      238.76     22.28 o 
   4  10   6       35.05       26.14     10.55 o 
  -9  11   6      116.63      107.66     27.78 o 
  -8  11   6        4.55       -7.52     16.79 o 
  -7  11   6      179.53      203.16     26.05 o 
  -6  11   6      442.58      386.07     32.41 o 
  -5  11   6        4.08        7.24     10.16 o 
  -4  11   6        9.40        8.17     10.25 o 
  -3  11   6      534.62      501.90     23.50 o 
  -2  11   6      291.79      321.82     31.26 o 
  -1  11   6       90.92      114.61     24.89 o 
   0  11   6        1.78       11.58     16.79 o 
   1  11   6      169.52      162.65     26.63 o 
   2  11   6       91.88       54.99     19.10 o 
   3  11   6      129.93      116.59     15.25 o 
   4  11   6       23.29        2.00     13.31 o 
  -8  12   6      113.83       93.77     23.15 o 
  -7  12   6       19.19        0.58     15.05 o 
  -6  12   6        3.32       -8.10     14.47 o 
  -5  12   6      227.53      269.92     20.11 o 
  -4  12   6      167.94      172.34     19.10 o 
  -3  12   6       18.72       28.50     11.94 o 
  -2  12   6      274.90      302.72     33.57 o 
  -1  12   6      141.99      112.29     26.05 o 
   0  12   6       12.83        5.21     17.94 o 
   1  12   6       77.56       91.45     22.57 o 
   2  12   6       53.30       76.98     21.42 o 
   3  12   6       42.35       64.25     20.26 o 
  -8  13   6        0.84        4.63     16.21 o 
  -7  13   6      356.74      322.98     32.41 o 
  -6  13   6       56.97       31.83     16.79 o 
  -5  13   6       55.25       43.06     14.17 o 
  -4  13   6       49.21       39.68     12.74 o 
  -3  13   6       64.36       24.31     20.84 o 
  -2  13   6      498.47      471.74     39.36 o 
  -1  13   6        0.57       -3.47     19.10 o 
   0  13   6       44.03       81.61     23.73 o 
   1  13   6        0.18      -15.63     16.21 o 
   2  13   6        4.91       20.84     18.52 o 
  -7  14   6       20.92       21.42     18.52 o 
  -6  14   6       83.74       96.66     23.15 o 
  -5  14   6      201.18      306.71     22.49 o 
  -4  14   6      143.24      203.16     32.41 o 
  -3  14   6       46.12       63.67     26.63 o 
  -2  14   6       69.47       54.41     24.89 o 
  -1  14   6      158.35      143.55     28.36 o 
   0  14   6       77.02      101.29     26.05 o 
   1  14   6        2.96       -5.21     19.68 o 
  -6  15   6       66.89      112.87     23.15 o 
  -5  15   6      170.59      174.99     20.35 o 
  -4  15   6        2.00       11.00     21.42 o 
  -3  15   6       10.52       49.20     24.31 o 
  -2  15   6        0.56       46.88     23.15 o 
  -1  15   6      201.78      262.20     36.47 o 
   0 -15   7       51.90       24.31     27.20 o 
   1 -15   7       18.96        8.24     22.00 o 
   2 -15   7       15.48        7.97     11.99 o 
   3 -15   7       78.44       77.97     19.97 o 
   4 -15   7      139.17      174.63     19.53 o 
  -2 -14   7        6.58       -3.47     24.89 o 
  -1 -14   7       68.53       72.35     27.78 o 
   0 -14   7      129.84      161.32     18.50 o 
   1 -14   7        9.18        6.86     14.76 o 
   2 -14   7       27.33       43.24     13.59 o 
   3 -14   7       11.73       -4.19     24.60 o 
   4 -14   7       33.93       28.59     12.20 o 
   5 -14   7      192.87      212.37     42.54 o 
  -2 -13   7        0.39        7.52     20.26 o 
  -1 -13   7       42.99       60.52     18.81 o 
   0 -13   7       78.01       96.44     15.92 o 
   1 -13   7      158.96      139.47     20.84 o 
   2 -13   7       12.99       15.72     11.03 o 
   3 -13   7        9.23        8.85     10.43 o 
   4 -13   7       26.58       19.49     11.78 o 
   5 -13   7        1.23       -3.45      9.53 o 
   6 -13   7        3.00        3.99     11.87 o 
  -2 -12   7       13.16       12.73     22.00 o 
  -1 -12   7       91.96      103.08     15.09 o 
   0 -12   7      718.52      793.28     30.24 o 
   1 -12   7      156.65      130.23     15.25 o 
   2 -12   7       36.71       31.98     12.16 o 
   3 -12   7       87.51      100.65     14.01 o 
   4 -12   7      241.59      275.57     26.92 o 
   5 -12   7       74.90       93.00     14.67 o 
   6 -12   7       24.08       21.93     19.39 o 
   7 -12   7       15.67       13.04     10.79 o 
  -5 -11   7       16.25       24.31     15.63 o 
  -4 -11   7      509.95      553.35     33.57 o 
  -3 -11   7        0.30      -13.31     19.10 o 
  -2 -11   7       66.28       70.29     12.50 o 
  -1 -11   7       17.44       15.76     13.89 o 
   0 -11   7       28.60       31.06     13.89 o 
   1 -11   7       45.25       31.42     16.50 o 
   2 -11   7        5.89        4.55      8.33 o 
   3 -11   7        9.00       -2.08      8.57 o 
   4 -11   7      132.41      154.12     16.21 o 
   5 -11   7      106.05       94.25     13.84 o 
   6 -11   7       33.16       22.15     10.43 o 
   7 -11   7       79.23       96.44     14.12 o 
  -5 -10   7      168.79      218.21     24.89 o 
  -4 -10   7        1.29        1.16     12.16 o 
  -3 -10   7      578.84      603.02     19.80 o 
  -2 -10   7        3.99        2.71      6.85 o 
  -1 -10   7      213.20      214.47     16.13 o 
   0 -10   7     2396.45     2244.06     58.75 o 
   1 -10   7      303.27      267.64     17.77 o 
   2 -10   7      168.01      155.14     28.07 o 
   3 -10   7      430.74      361.08     44.28 o 
   4 -10   7      327.64      306.42     19.12 o 
   5 -10   7      182.06      181.63     15.72 o 
   6 -10   7       88.38       68.69     12.26 o 
   7 -10   7        5.83        2.79      8.79 o 
   8 -10   7       40.62       49.54     17.08 o 
  -6  -9   7       95.51      109.98     19.68 o 
  -5  -9   7       33.73       30.10     15.05 o 
  -4  -9   7      550.31      557.40     31.83 o 
  -3  -9   7      427.13      426.03     16.87 o 
  -2  -9   7        9.75       -1.80      7.06 o 
  -1  -9   7      111.16      124.32     10.42 o 
   0  -9   7        5.10        5.47      6.51 o 
   1  -9   7      649.91      699.84     24.96 o 
   2  -9   7      681.19      624.03     23.33 o 
   3  -9   7      137.37      146.40     13.92 o 
   4  -9   7     2841.30     2861.32     53.41 o 
   5  -9   7        3.51       -6.12      7.24 o 
   6  -9   7       37.38       33.75     14.76 o 
   7  -9   7        9.51        9.00     15.63 o 
   8  -9   7       14.91       17.03     10.13 o 
  -7  -8   7       14.13       42.83     17.94 o 
  -6  -8   7        1.16       24.89     13.89 o 
  -5  -8   7      639.00      661.59     35.31 o 
  -4  -8   7      543.48      467.61     20.64 o 
  -3  -8   7       30.38       39.62      8.66 o 
  -2  -8   7       22.16       23.44      7.63 o 
  -1  -8   7       31.45       34.05      7.51 o 
   0  -8   7       75.12       73.14      8.38 o 
   1  -8   7      322.90      294.13     12.49 o 
   2  -8   7      166.77      182.94     10.80 o 
   3  -8   7      111.45       87.94     10.84 o 
   4  -8   7      816.45      792.36     26.40 o 
   5  -8   7      764.74      685.33     25.17 o 
   6  -8   7       16.82       17.94      8.60 o 
   7  -8   7        1.19        7.55      8.39 o 
   8  -8   7       45.40       49.93     11.62 o 
  -7  -7   7        4.19        2.32     13.31 o 
  -6  -7   7       64.49       49.20     15.63 o 
  -5  -7   7      160.31      131.97     18.52 o 
  -4  -7   7     1314.53     1202.00     64.83 o 
  -3  -7   7     1012.01     1015.68     23.36 o 
  -2  -7   7        3.67       17.92      8.45 o 
  -1  -7   7     1996.42     1974.67     30.22 o 
   0  -7   7      312.20      285.29     12.12 o 
   1  -7   7       59.78       48.50      7.24 o 
   2  -7   7      565.36      605.95     16.17 o 
   3  -7   7      266.95      276.52     12.23 o 
   4  -7   7       84.20       88.85      8.77 o 
   5  -7   7      129.49      125.69     15.34 o 
   6  -7   7       45.16       54.67      9.61 o 
   7  -7   7        9.42       29.77      8.98 o 
   8  -7   7       43.43       55.44     10.79 o 
  -8  -6   7       39.30       53.25     17.94 o 
  -7  -6   7       26.80       56.72     17.94 o 
  -6  -6   7       53.02       38.78     13.89 o 
  -5  -6   7      124.38      138.18     14.25 o 
  -4  -6   7     1141.07     1069.13     29.65 o 
  -3  -6   7      298.02      310.46     14.21 o 
  -2  -6   7       78.29       82.56      8.49 o 
  -1  -6   7      126.11      129.69      9.06 o 
   0  -6   7     1981.29     1904.24     28.02 o 
   1  -6   7      425.05      414.04     16.96 o 
   2  -6   7       38.33       37.78      6.99 o 
   3  -6   7      196.33      213.57     11.02 o 
   4  -6   7      131.27      141.60      9.70 o 
   5  -6   7      325.92      318.50     14.50 o 
   6  -6   7      239.72      244.63     12.55 o 
   7  -6   7       41.14       38.49      9.87 o 
   8  -6   7      156.64      146.35     14.90 o 
  -8  -5   7      631.62      610.65     38.20 o 
  -7  -5   7       61.76       57.88     17.94 o 
  -6  -5   7       54.50       32.65     11.21 o 
  -5  -5   7       23.49        6.99      9.42 o 
  -4  -5   7      557.20      564.70     21.59 o 
  -3  -5   7     1841.00     1752.44     28.16 o 
  -2  -5   7      205.65      186.88     10.09 o 
  -1  -5   7       93.99       84.59      7.18 o 
   0  -5   7       57.43       47.40      6.04 o 
   1  -5   7      351.62      374.65     14.53 o 
   2  -5   7      233.33      203.69     10.65 o 
   3  -5   7      398.91      350.94     12.97 o 
   4  -5   7     1786.86     1764.12     28.43 o 
   5  -5   7     1125.23     1051.79     22.40 o 
   6  -5   7      402.73      398.03     12.91 o 
   7  -5   7        1.81       -3.15      5.06 o 
   8  -5   7      122.28      110.73     12.46 o 
  -8  -4   7        8.86        8.68     13.31 o 
  -7  -4   7      586.30      573.61     33.57 o 
  -6  -4   7       13.20       10.34      9.53 o 
  -5  -4   7       10.43       16.77     19.97 o 
  -4  -4   7      548.08      484.81     21.09 o 
  -3  -4   7       19.33        1.57      6.17 o 
  -2  -4   7        5.06        8.74      5.04 o 
  -1  -4   7      126.94      127.24      9.57 o 
   0  -4   7     3786.64     3619.52     47.26 o 
   1  -4   7     2142.63     2017.39     27.94 o 
   2  -4   7        1.76       -1.51      5.51 o 
   3  -4   7        8.31       12.79      4.89 o 
   4  -4   7      144.31      134.03     15.08 o 
   5  -4   7      771.86      767.56     16.27 o 
   6  -4   7      560.20      561.63     14.95 o 
   7  -4   7       38.86       53.27      8.45 o 
   8  -4   7       40.95       59.17      9.20 o 
   9  -4   7      332.77      342.64     29.81 o 
  -9  -3   7      183.54      183.49     24.89 o 
  -8  -3   7      638.25      638.44     37.62 o 
  -7  -3   7      928.65      914.87     31.83 o 
  -6  -3   7        3.30        5.98     10.69 o 
  -5  -3   7        0.17      -10.18      9.42 o 
  -4  -3   7       98.43      111.56     13.21 o 
  -3  -3   7      446.42      404.58     16.78 o 
  -2  -3   7      135.46      137.13      7.92 o 
  -1  -3   7      540.10      498.22     13.06 o 
   0  -3   7     2403.94     2528.24     31.04 o 
   1  -3   7     1100.61      967.92     18.24 o 
   2  -3   7      977.68      896.54     30.98 o 
   3  -3   7      356.69      366.21     12.36 o 
   4  -3   7     2068.64     2133.58     26.61 o 
   5  -3   7      704.06      680.10     15.47 o 
   6  -3   7      168.52      176.54     11.28 o 
   7  -3   7       26.55       35.65      7.69 o 
   8  -3   7       78.31      102.03     10.18 o 
   9  -3   7       29.99       52.41     15.63 o 
  -9  -2   7        0.43        1.74     13.31 o 
  -8  -2   7      170.96      212.43     23.73 o 
  -7  -2   7       40.42       49.55     16.50 o 
  -6  -2   7      387.22      367.28     24.31 o 
  -5  -2   7     1724.19     1677.56     51.23 o 
  -4  -2   7       10.84       -1.88      8.03 o 
  -3  -2   7      656.27      540.13     13.19 o 
  -2  -2   7      401.92      426.40     11.64 o 
  -1  -2   7      852.81      836.65     20.27 o 
   0  -2   7     1017.91      973.75     17.99 o 
   1  -2   7      246.77      206.38      9.31 o 
   2  -2   7      560.69      565.14     14.14 o 
   3  -2   7       12.06       13.34      4.78 o 
   4  -2   7      833.39      867.38     16.35 o 
   5  -2   7      477.51      475.84     13.30 o 
   6  -2   7      965.42      871.76     21.51 o 
   7  -2   7        3.77        8.36     13.31 o 
   8  -2   7      182.66      193.55     16.98 o 
  -9  -1   7       13.77       12.73     13.89 o 
  -8  -1   7      431.20      460.79     23.92 o 
  -7  -1   7       13.63       -0.44     13.89 o 
  -6  -1   7       55.21       58.82     12.50 o 
  -5  -1   7      185.31      203.86     15.25 o 
  -4  -1   7     1842.62     1964.26     37.25 o 
  -3  -1   7     1049.11      894.66     15.70 o 
  -2  -1   7        2.05        3.31      3.83 o 
  -1  -1   7     2044.91     1970.66     26.00 o 
   0  -1   7      488.64      500.49     12.96 o 
   1  -1   7      128.52      165.38      8.35 o 
   2  -1   7     1412.79     1346.45     29.81 o 
   3  -1   7      147.45      141.93      7.32 o 
   4  -1   7       20.69       26.50      7.02 o 
   5  -1   7       50.30       51.16      7.46 o 
   6  -1   7       28.07       30.95      9.20 o 
   7  -1   7      293.97      339.57     28.65 o 
   8  -1   7       25.30       24.15     10.13 o 
  -9   0   7        8.97        4.05     10.38 o 
  -8   0   7       24.57       29.11     13.60 o 
  -7   0   7      279.33      300.31     19.28 o 
  -6   0   7       97.42      109.64     13.28 o 
  -5   0   7     1673.18     1631.64     34.94 o 
  -4   0   7      522.86      555.25     32.41 o 
  -3   0   7     1706.57     1678.25     22.14 o 
  -2   0   7       28.83       33.06      4.96 o 
  -1   0   7     1458.96     1435.93     21.58 o 
   0   0   7       19.32       11.81      4.46 o 
   1   0   7     9868.17     9966.79     83.70 o 
   2   0   7      138.80      104.24      7.00 o 
   3   0   7       20.20       17.88      5.51 o 
   4   0   7      526.80      544.89     13.01 o 
   5   0   7       31.51       28.50      8.74 o 
   6   0   7      231.19      229.34     16.16 o 
   7   0   7        0.76       -3.86      8.39 o 
   8   0   7       36.02       50.41     11.85 o 
 -10   1   7       68.75       41.67     16.79 o 
  -9   1   7       44.97       30.70     12.09 o 
  -8   1   7      171.58      218.41     17.66 o 
  -7   1   7      271.91      279.71     19.10 o 
  -6   1   7     2564.17     2539.16     46.29 o 
  -5   1   7      319.46      373.52     19.03 o 
  -4   1   7       97.05      122.15     11.78 o 
  -3   1   7     7231.90     6995.94     77.14 o 
  -2   1   7       72.18       74.85      6.18 o 
  -1   1   7      211.49      211.34      9.19 o 
   0   1   7       47.72       59.52      6.19 o 
   1   1   7      141.61      159.67      8.13 o 
   2   1   7       73.39       66.29      5.35 o 
   3   1   7        1.71        2.59      3.65 o 
   4   1   7      290.58      288.79     12.59 o 
   5   1   7     1008.73      897.43     27.57 o 
   6   1   7      581.86      649.02     41.67 o 
   7   1   7       19.57       19.10      9.41 o 
   8   1   7        4.72        3.90      9.20 o 
 -10   2   7      470.18      493.76     36.47 o 
  -9   2   7       56.16       56.88     13.38 o 
  -8   2   7      161.38      164.80     15.70 o 
  -7   2   7      576.49      522.13     22.38 o 
  -6   2   7       19.89       32.32     22.00 o 
  -5   2   7      317.63      312.21     18.23 o 
  -4   2   7     2384.18     2439.99     41.67 o 
  -3   2   7      466.29      460.46     11.52 o 
  -2   2   7     2036.31     2082.63     26.55 o 
  -1   2   7        0.98        4.21      4.29 o 
   0   2   7     1718.17     1781.72     24.83 o 
   1   2   7     9236.48     8782.65     75.54 o 
   2   2   7      468.11      450.73     10.75 o 
   3   2   7      484.22      477.10     14.62 o 
   4   2   7      300.07      278.47     24.02 o 
   5   2   7      115.24       82.88     11.46 o 
   6   2   7      426.60      435.75     21.68 o 
   7   2   7        7.05        9.31     14.47 o 
   8   2   7        6.20       10.42     10.23 o 
 -10   3   7        1.17       -9.96     31.83 o 
  -9   3   7        0.90       13.56     10.12 o 
  -8   3   7     1358.43     1343.81     45.44 o 
  -7   3   7      577.42      571.86     41.96 o 
  -6   3   7      785.46      757.31     24.71 o 
  -5   3   7       70.37       62.90      9.96 o 
  -4   3   7      887.67      917.20     23.28 o 
  -3   3   7      278.31      218.18      9.54 o 
  -2   3   7      412.39      428.20     14.35 o 
  -1   3   7      220.05      211.74      9.66 o 
   0   3   7       20.55       10.61      5.37 o 
   1   3   7     2900.16     2942.80     33.82 o 
   2   3   7      621.23      582.85     12.04 o 
   3   3   7       35.99       38.86      6.76 o 
   4   3   7      850.59      822.64     26.11 o 
   5   3   7      928.42      919.46     28.84 o 
   6   3   7     1053.63      964.84     33.57 o 
   7   3   7        8.80       20.58     10.02 o 
 -10   4   7      300.25      334.28     21.81 o 
  -9   4   7      112.97      131.21     25.76 o 
  -8   4   7      144.80      121.46     20.55 o 
  -7   4   7      853.59      797.91     55.86 o 
  -6   4   7      111.78      109.37     12.20 o 
  -5   4   7      333.70      319.56     16.39 o 
  -4   4   7     2746.58     2667.90     42.87 o 
  -3   4   7      508.95      499.08     13.50 o 
  -2   4   7        4.70       -0.56      4.96 o 
  -1   4   7     1483.68     1447.18     22.49 o 
   0   4   7      287.32      340.37     12.01 o 
   1   4   7      498.49      494.77     11.46 o 
   2   4   7     1100.83     1020.80     26.96 o 
   3   4   7       13.60       13.54      6.19 o 
   4   4   7      835.69      800.86     26.52 o 
   5   4   7       42.34       56.75     11.05 o 
   6   4   7      337.52      372.54     20.83 o 
   7   4   7       66.93       58.28     19.68 o 
 -10   5   7       16.99       41.10     24.31 o 
  -9   5   7      234.61      292.05     41.67 o 
  -8   5   7        5.95        9.50      9.15 o 
  -7   5   7        0.95        3.30      8.85 o 
  -6   5   7      233.50      275.08     28.94 o 
  -5   5   7       16.98       11.34      8.32 o 
  -4   5   7      716.50      694.80     16.15 o 
  -3   5   7      151.38      152.73      9.14 o 
  -2   5   7     2687.29     2637.17     32.60 o 
  -1   5   7      396.07      353.34     12.42 o 
   0   5   7        3.80       -5.22      5.28 o 
   1   5   7     1965.47     1877.34     28.31 o 
   2   5   7      655.62      681.90     17.85 o 
   3   5   7      474.05      443.11     15.87 o 
   4   5   7       88.83       89.21     11.66 o 
   5   5   7      270.30      268.53     29.23 o 
   6   5   7       59.40       55.57     11.66 o 
   7   5   7        0.78        8.73      9.97 o 
 -10   6   7       12.50       -6.95     20.26 o 
  -9   6   7      100.37      101.29     25.47 o 
  -8   6   7      117.61      120.97     23.73 o 
  -7   6   7       55.07       44.85     20.84 o 
  -6   6   7        2.43       -0.28     19.97 o 
  -5   6   7      194.60      189.48     28.07 o 
  -4   6   7        9.05       13.10      6.53 o 
  -3   6   7      340.25      296.74     13.96 o 
  -2   6   7      636.46      606.13     16.67 o 
  -1   6   7      581.44      587.51     15.58 o 
   0   6   7     1013.66     1041.04     20.07 o 
   1   6   7     1143.51     1093.40     21.80 o 
   2   6   7      417.61      359.96     14.21 o 
   3   6   7      717.92      728.51     19.78 o 
   4   6   7      100.95      103.29     12.89 o 
   5   6   7        5.14        2.53     19.97 o 
   6   6   7      175.94      193.73     43.41 o 
 -10   7   7      139.56       98.40     30.10 o 
  -9   7   7      131.01      114.61     26.05 o 
  -8   7   7        1.45       -8.10     17.36 o 
  -7   7   7      367.63      353.66     32.41 o 
  -6   7   7      857.62      867.07     42.25 o 
  -5   7   7      212.47      225.83     14.13 o 
  -4   7   7      455.44      458.96     14.89 o 
  -3   7   7      640.26      671.53     17.37 o 
  -2   7   7      936.82      836.74     18.78 o 
  -1   7   7       25.14       23.04     10.21 o 
   0   7   7      121.58      111.96     11.26 o 
   1   7   7       24.11       20.37      6.64 o 
   2   7   7      418.25      380.06     14.83 o 
   3   7   7      106.72      111.23      9.49 o 
   4   7   7        6.59       -3.19     10.71 o 
   5   7   7       28.04       30.59     10.79 o 
   6   7   7      113.42      127.79     15.31 o 
  -9   8   7      165.61      126.18     26.63 o 
  -8   8   7       29.86       42.25     20.84 o 
  -7   8   7       67.60       48.04     18.52 o 
  -6   8   7        6.42       -9.84     13.31 o 
  -5   8   7       31.72       30.10     15.63 o 
  -4   8   7      390.84      372.74     19.24 o 
  -3   8   7       17.12        5.35      7.39 o 
  -2   8   7     1975.13     1966.55     29.54 o 
  -1   8   7      136.25      132.88     10.04 o 
   0   8   7      247.25      267.05     15.57 o 
   1   8   7      354.74      350.60     14.02 o 
   2   8   7      205.64      213.88     12.13 o 
   3   8   7      722.29      691.66     20.16 o 
   4   8   7       37.51       52.53     11.26 o 
   5   8   7       45.54       55.40     30.97 o 
  -9   9   7       26.26        7.52     19.10 o 
  -8   9   7       33.06       17.94     17.94 o 
  -7   9   7      755.76      748.99     43.41 o 
  -6   9   7      851.16      913.95     45.15 o 
  -5   9   7       30.70       34.24     16.79 o 
  -4   9   7      246.09      266.04     18.01 o 
  -3   9   7      660.59      664.20     24.76 o 
  -2   9   7        4.80       10.77      9.97 o 
  -1   9   7       41.46       44.89     10.27 o 
   0   9   7        6.86       -7.86      8.14 o 
   1   9   7        9.46       10.24      6.54 o 
   2   9   7        7.69        8.82      7.88 o 
   3   9   7       19.41       43.46      8.19 o 
   4   9   7       46.54       42.15     11.66 o 
   5   9   7      180.02      192.21     23.73 o 
  -9  10   7       22.06      -16.21     17.94 o 
  -8  10   7        1.45      -21.71     14.47 o 
  -7  10   7      463.61      457.84     35.89 o 
  -6  10   7       80.94       93.19     20.26 o 
  -5  10   7      360.05      332.14     20.45 o 
  -4  10   7      174.06      195.30     30.39 o 
  -3  10   7      140.64      166.46     15.72 o 
  -2  10   7      575.30      563.18     32.41 o 
  -1  10   7      397.74      395.33     31.83 o 
   0  10   7      208.10      242.52     27.20 o 
   1  10   7       26.15       20.19      7.10 o 
   2  10   7       80.73      106.77     10.26 o 
   3  10   7        1.27        6.58      7.05 o 
   4  10   7        3.81        4.63     13.89 o 
  -9  11   7       10.09        1.16     19.68 o 
  -8  11   7      200.44      197.96     28.36 o 
  -7  11   7        1.25       -7.52     16.79 o 
  -6  11   7      482.41      454.37     34.15 o 
  -5  11   7       48.93       92.36     18.52 o 
  -4  11   7      280.09      308.19     26.63 o 
  -3  11   7      165.48      184.85     19.97 o 
  -2  11   7     1301.74     1250.82     53.83 o 
  -1  11   7       10.89        2.32     16.21 o 
   0  11   7       53.93       59.62     19.68 o 
   1  11   7      105.11      122.13     24.31 o 
   2  11   7        9.17        2.89     16.79 o 
   3  11   7       48.81       61.73      9.38 o 
  -8  12   7        1.78      -26.05     17.36 o 
  -7  12   7       59.82       45.15     19.68 o 
  -6  12   7      557.61      512.25     37.62 o 
  -5  12   7        9.70        2.98     11.37 o 
  -4  12   7        1.11       -5.50     10.15 o 
  -3  12   7       19.02       13.89     17.36 o 
  -2  12   7      205.35      185.80     27.20 o 
  -1  12   7      744.15      702.11     43.99 o 
   0  12   7       53.11       57.88     20.84 o 
   1  12   7       18.77       27.78     20.26 o 
   2  12   7      139.91      155.12     27.78 o 
  -7  13   7      192.33      173.07     27.20 o 
  -6  13   7       31.47        6.95     17.36 o 
  -5  13   7      236.80      261.63     21.41 o 
  -4  13   7       48.48       45.41     14.18 o 
  -3  13   7       63.63       60.20     23.73 o 
  -2  13   7       61.75      107.08     25.47 o 
  -1  13   7      106.06      121.55     27.20 o 
   0  13   7       99.16      103.03     24.89 o 
   1  13   7       37.85       52.67     22.57 o 
  -6  14   7      363.43      365.81     34.73 o 
  -5  14   7       12.24        3.17     13.49 o 
  -4  14   7       37.64        5.79     22.00 o 
  -3  14   7        3.03       -5.79     20.26 o 
  -2  14   7      492.63      542.93     45.15 o 
  -1  14   7       19.63       35.31     22.00 o 
   0  14   7        0.24       -2.89     20.84 o 
  -5  15   7       73.79      149.91     28.94 o 
  -4  15   7      189.88      178.85     31.83 o 
  -3  15   7       10.82      -10.42     22.00 o 
  -2  15   7        0.75      -15.63     20.84 o 
   1 -15   8       48.91       29.47     14.24 o 
   2 -15   8       12.42       13.48     12.50 o 
   3 -15   8       82.18      103.84     16.96 o 
  -1 -14   8       69.99       64.25     25.47 o 
   0 -14   8       72.12       82.96     15.40 o 
   1 -14   8       50.85       47.58     13.48 o 
   2 -14   8        2.00        6.14     10.69 o 
   3 -14   8       15.47       22.54     12.24 o 
   4 -14   8      122.13      139.46     18.13 o 
   5 -14   8        1.41        4.78     11.78 o 
  -2 -13   8       11.49       -9.26     20.84 o 
  -1 -13   8       37.97       29.56     12.71 o 
   0 -13   8       13.77       17.66     11.39 o 
   1 -13   8      166.41      157.20     17.25 o 
   2 -13   8        0.81       -4.16      8.99 o 
   3 -13   8       95.92      120.51     16.31 o 
   4 -13   8        0.34       -6.05      9.72 o 
   5 -13   8      192.24      202.67     19.63 o 
   6 -13   8       17.42       22.92     12.37 o 
  -2 -12   8       18.97       31.32     12.18 o 
  -1 -12   8      169.01      128.46     16.06 o 
   0 -12   8      153.30      109.66     17.36 o 
   1 -12   8        7.83       11.52     18.81 o 
   2 -12   8      124.51      121.39     15.41 o 
   3 -12   8        2.32       -6.21      8.89 o 
   4 -12   8       24.88       36.53     12.26 o 
   5 -12   8       10.45       15.46      9.87 o 
   6 -12   8        9.34       -2.40      8.99 o 
   7 -12   8      102.87      105.03     16.36 o 
  -4 -11   8       92.54      134.29     20.26 o 
  -2 -11   8      164.42      176.35     17.38 o 
  -1 -11   8        1.42      -13.28      8.85 o 
   0 -11   8     1885.70     1735.24     65.12 o 
   1 -11   8        0.76       -1.67     13.60 o 
   2 -11   8       33.07       23.34     10.13 o 
   3 -11   8      586.31      529.54     24.96 o 
   4 -11   8      452.83      430.09     23.29 o 
   5 -11   8        5.75        8.93      9.31 o 
   6 -11   8        4.65       -4.70      8.46 o 
   7 -11   8        0.82       -6.78      8.57 o 
  -5 -10   8       41.24       34.73     16.21 o 
  -4 -10   8      237.92      229.21     23.73 o 
  -3 -10   8      111.89      132.52     13.92 o 
  -2 -10   8        8.64       -3.76     11.66 o 
  -1 -10   8      120.23      117.17     14.42 o 
   0 -10   8       66.06      106.10     13.67 o 
   1 -10   8      213.36      231.46     29.52 o 
   2 -10   8       10.19       15.82      9.20 o 
   3 -10   8      187.75      205.60     16.57 o 
   4 -10   8      118.16      108.62     18.52 o 
   5 -10   8      179.15      177.45     16.78 o 
   6 -10   8        0.12      -10.43     12.44 o 
   7 -10   8       82.22       84.55     13.30 o 
  -6  -9   8       20.65       41.67     16.79 o 
  -5  -9   8      100.23      147.60     20.84 o 
  -4  -9   8      253.73      291.72     25.47 o 
  -3  -9   8      489.31      447.93     19.08 o 
  -2  -9   8      294.45      302.52     14.83 o 
  -1  -9   8       29.44       16.79      7.73 o 
   0  -9   8      470.44      484.25     16.83 o 
   1  -9   8       67.92       68.46     11.62 o 
   2  -9   8      242.90      259.09     16.98 o 
   3  -9   8     1180.02     1175.40     33.14 o 
   4  -9   8      156.20      145.66     14.49 o 
   5  -9   8       45.58       63.70     11.66 o 
   6  -9   8       40.38       31.17     12.16 o 
   7  -9   8        0.27        9.55      8.60 o 
   8  -9   8       10.99       19.42     14.76 o 
  -6  -8   8       74.58       82.77     17.94 o 
  -5  -8   8        5.42        6.37     12.73 o 
  -4  -8   8      355.41      370.82     19.63 o 
  -3  -8   8       47.16       47.61     10.54 o 
  -2  -8   8       21.67       19.10      7.85 o 
  -1  -8   8       13.23        9.72      7.20 o 
   0  -8   8      870.09      903.59     26.34 o 
   1  -8   8       60.71       61.11      8.40 o 
   2  -8   8      916.65      918.18     21.02 o 
   3  -8   8      116.27      113.89     13.60 o 
   4  -8   8      821.82      810.23     27.41 o 
   5  -8   8      429.13      418.61     20.45 o 
   6  -8   8      317.23      305.85     18.21 o 
   7  -8   8       15.78       22.57     19.39 o 
   8  -8   8      181.83      178.02     16.36 o 
  -7  -7   8      215.88      222.84     27.20 o 
  -6  -7   8       18.35       14.47     13.31 o 
  -5  -7   8      227.07      250.09     17.80 o 
  -4  -7   8      498.77      535.73     52.96 o 
  -3  -7   8      805.81      776.08     20.70 o 
  -2  -7   8        1.40       -6.60      6.67 o 
  -1  -7   8       14.42       13.64      6.77 o 
   0  -7   8      534.37      508.10     15.98 o 
   1  -7   8      232.46      219.19     11.52 o 
   2  -7   8      110.21      129.26      9.87 o 
   3  -7   8        6.89        9.82      8.74 o 
   4  -7   8      700.28      706.44     19.55 o 
   5  -7   8      294.21      350.98     18.83 o 
   6  -7   8        6.73        3.69     14.18 o 
   7  -7   8        0.18       -5.25      8.48 o 
   8  -7   8      123.15      164.38     22.57 o 
  -7  -6   8       24.87       25.47     15.05 o 
  -6  -6   8       44.88       52.67     15.63 o 
  -5  -6   8       77.68       86.24     28.65 o 
  -4  -6   8        1.13       -4.48      9.15 o 
  -3  -6   8     3535.24     3515.36     44.13 o 
  -2  -6   8       72.99       72.14      9.11 o 
  -1  -6   8       18.20       21.56      6.79 o 
   0  -6   8     2468.54     2343.86     32.76 o 
   1  -6   8      132.42      141.21     11.32 o 
   2  -6   8        0.63        2.53      6.23 o 
   3  -6   8        4.49       -7.78      5.18 o 
   4  -6   8        4.63        1.80      6.22 o 
   5  -6   8      165.76      154.93     15.64 o 
   6  -6   8       31.37       29.89      7.46 o 
   7  -6   8      175.44      203.97     32.41 o 
   8  -6   8      246.33      230.37     27.20 o 
  -8  -5   8       52.19       65.41     19.68 o 
  -7  -5   8      858.80      795.30     40.52 o 
  -6  -5   8        0.31        0.72      9.42 o 
  -5  -5   8       86.55      101.91     14.76 o 
  -4  -5   8       85.86       71.52     22.86 o 
  -3  -5   8      453.52      435.40     15.24 o 
  -2  -5   8      293.64      285.85     18.71 o 
  -1  -5   8      129.24      123.35      8.93 o 
   0  -5   8     1666.43     1514.40     25.07 o 
   1  -5   8     1624.55     1543.39     25.49 o 
   2  -5   8       11.32       31.54      8.26 o 
   3  -5   8       59.22       70.19      7.78 o 
   4  -5   8      298.22      264.26     13.06 o 
   5  -5   8      204.29      214.68     11.85 o 
   6  -5   8      352.17      351.77     19.34 o 
   7  -5   8        0.15        1.04      5.44 o 
   8  -5   8       12.68       19.70      7.85 o 
  -8  -4   8      534.45      567.82     37.04 o 
  -7  -4   8       44.07       57.25     12.20 o 
  -6  -4   8      148.02      143.83     15.41 o 
  -5  -4   8      148.75      138.48     18.81 o 
  -4  -4   8      910.74      891.69     27.86 o 
  -3  -4   8     1166.89     1094.64     21.67 o 
  -2  -4   8      250.18      278.73     12.04 o 
  -1  -4   8      340.00      337.69     12.51 o 
   0  -4   8      974.81      958.75     19.22 o 
   1  -4   8       20.28       18.15      9.09 o 
   2  -4   8       24.59       18.66      8.43 o 
   3  -4   8       59.34       46.21      6.95 o 
   4  -4   8      887.27      883.72     20.44 o 
   5  -4   8      770.36      775.15     19.99 o 
   6  -4   8      109.97      114.54      8.43 o 
   7  -4   8       75.90       77.11      9.58 o 
   8  -4   8       88.88      104.06     15.72 o 
  -9  -3   8        0.64       -2.89     12.16 o 
  -8  -3   8        1.14        0.00     11.58 o 
  -7  -3   8      134.27      170.52     16.41 o 
  -6  -3   8      137.09      147.58     15.30 o 
  -5  -3   8      168.48      165.26     15.25 o 
  -4  -3   8     1092.21     1084.74     51.23 o 
  -3  -3   8       25.37       32.37      6.86 o 
  -2  -3   8        5.30        1.76      5.60 o 
  -1  -3   8     1239.56     1239.07     21.43 o 
   0  -3   8      434.08      378.02     14.72 o 
   1  -3   8      102.02       92.37     10.97 o 
   2  -3   8      273.73      257.39     13.05 o 
   3  -3   8       51.73       60.34      7.22 o 
   4  -3   8      134.50      139.41     11.21 o 
   5  -3   8        1.97       -1.03      4.87 o 
   6  -3   8      157.70      173.53     11.47 o 
   7  -3   8        0.42       -0.45      6.55 o 
   8  -3   8       69.88       76.63     10.11 o 
  -9  -2   8      110.92      126.18     20.84 o 
  -8  -2   8      657.94      616.75     43.12 o 
  -7  -2   8      419.95      392.31     22.08 o 
  -6  -2   8     2096.05     2066.70     44.06 o 
  -5  -2   8       65.21       68.64     12.50 o 
  -4  -2   8      520.84      520.30     58.17 o 
  -3  -2   8      245.05      208.03     12.88 o 
  -2  -2   8      864.29      831.41     17.07 o 
  -1  -2   8       44.39       46.48      9.86 o 
   0  -2   8      310.06      291.23     11.23 o 
   1  -2   8      545.36      548.85     14.59 o 
   2  -2   8      369.40      345.64     12.24 o 
   3  -2   8      221.77      207.56     10.28 o 
   4  -2   8      954.25     1007.21     18.42 o 
   5  -2   8        6.67        6.31      4.95 o 
   6  -2   8       62.26       70.31      8.72 o 
   7  -2   8      108.89       96.63     10.40 o 
   8  -2   8        0.28       13.76      7.44 o 
  -9  -1   8        3.18       11.58     12.73 o 
  -8  -1   8       14.48       15.75     10.69 o 
  -7  -1   8      777.87      685.16     26.53 o 
  -6  -1   8      457.48      400.44     43.12 o 
  -5  -1   8      115.97      109.68     14.18 o 
  -4  -1   8     1112.94     1076.46     28.43 o 
  -3  -1   8      434.40      409.81     27.02 o 
  -2  -1   8      319.77      325.18     11.06 o 
  -1  -1   8       68.22       68.45      6.74 o 
   0  -1   8       45.95       48.25      6.29 o 
   1  -1   8     1429.37     1318.47     22.77 o 
   2  -1   8       66.70       70.38      7.00 o 
   3  -1   8       85.10       93.93      7.66 o 
   4  -1   8      766.79      745.74     16.37 o 
   5  -1   8      406.09      393.80     17.92 o 
   6  -1   8      270.63      285.81     14.41 o 
   7  -1   8       14.31       23.90      7.78 o 
   8  -1   8       31.51       33.05      8.23 o 
  -9   0   8       86.40      110.90     16.12 o 
  -8   0   8      411.41      393.95     22.23 o 
  -7   0   8        2.77       14.82      9.63 o 
  -6   0   8       12.98        6.52      9.53 o 
  -5   0   8        0.39        3.08      9.29 o 
  -4   0   8     1849.56     1783.22     52.96 o 
  -3   0   8    13319.71    13431.50    107.93 o 
  -2   0   8      859.58      861.32     24.29 o 
  -1   0   8      275.62      259.62     10.64 o 
   0   0   8     2258.01     2202.48     29.39 o 
   1   0   8      235.80      272.53     11.32 o 
   2   0   8        4.85        5.51      4.92 o 
   3   0   8       93.87      111.64      6.99 o 
   4   0   8        0.55       -6.18      5.12 o 
   5   0   8      695.40      717.95     28.02 o 
   6   0   8       68.35       55.22      8.27 o 
   7   0   8        4.68       11.53      7.51 o 
   8   0   8       94.39      119.99     11.63 o 
  -9   1   8       17.49       14.25     10.95 o 
  -8   1   8       10.77       11.16      9.60 o 
  -7   1   8      908.84      866.13     32.99 o 
  -6   1   8      121.95      142.83     20.84 o 
  -5   1   8      601.57      603.39     23.22 o 
  -4   1   8      436.95      417.16     31.83 o 
  -3   1   8      379.15      437.43     11.97 o 
  -2   1   8      933.45      965.63     17.95 o 
  -1   1   8      185.51      193.28      9.43 o 
   0   1   8      919.67      928.57     18.14 o 
   1   1   8     7539.17     7081.12     65.74 o 
   2   1   8     2090.97     2042.36     28.61 o 
   3   1   8        2.17        1.16      6.85 o 
   4   1   8      430.30      447.34     16.23 o 
   5   1   8       68.01       85.78     12.03 o 
   6   1   8      410.62      412.18     16.35 o 
   7   1   8       33.33       31.18     10.43 o 
   8   1   8       14.05       22.36     11.66 o 
 -10   2   8       22.39       48.94     31.55 o 
  -9   2   8       20.70       16.12     11.09 o 
  -8   2   8      486.12      535.29     24.34 o 
  -7   2   8     1387.14     1335.88     35.42 o 
  -6   2   8       71.79       81.82     12.52 o 
  -5   2   8      272.06      263.23     16.12 o 
  -4   2   8       13.21       13.58      8.89 o 
  -3   2   8     2479.87     2389.40     29.85 o 
  -2   2   8      100.28      101.50      7.44 o 
  -1   2   8      993.41      948.57     26.71 o 
   0   2   8       27.09       34.80      6.33 o 
   1   2   8        6.74        5.53      5.21 o 
   2   2   8      143.62      173.01      9.28 o 
   3   2   8      836.48      784.22     19.55 o 
   4   2   8      801.80      832.42     21.35 o 
   5   2   8        2.09       -3.78      5.75 o 
   6   2   8      810.03      737.20     27.75 o 
   7   2   8       56.85       59.43     12.61 o 
 -10   3   8       16.02       13.31     18.81 o 
  -9   3   8       26.32       11.43     10.42 o 
  -8   3   8       41.17       27.29     11.11 o 
  -7   3   8      432.36      403.20     21.38 o 
  -6   3   8       57.51       70.23     11.95 o 
  -5   3   8       19.41       18.85      9.72 o 
  -4   3   8     1092.36      967.10     26.11 o 
  -3   3   8      591.47      564.42     14.59 o 
  -2   3   8       84.60       90.89      7.56 o 
  -1   3   8     1624.97     1608.15     24.83 o 
   0   3   8      693.96      666.62     16.01 o 
   1   3   8     3564.01     3526.03     40.14 o 
   2   3   8      971.79      893.02     19.83 o 
   3   3   8     1177.50     1117.62     32.86 o 
   4   3   8       16.27       16.70      6.87 o 
   5   3   8       65.45       70.43      9.10 o 
   6   3   8       37.58       46.32     19.97 o 
   7   3   8       30.52       47.84     16.21 o 
 -10   4   8        0.38       -5.48     28.07 o 
  -9   4   8        2.62        1.90     10.12 o 
  -8   4   8      636.88      619.30     26.09 o 
  -7   4   8      160.76      188.18     15.57 o 
  -6   4   8     1397.14     1293.45     31.98 o 
  -5   4   8      211.72      235.38     15.30 o 
  -4   4   8       30.60       20.34      6.18 o 
  -3   4   8       10.39        3.62      5.58 o 
  -2   4   8       19.10        6.92      6.01 o 
  -1   4   8      467.59      487.88     14.86 o 
   0   4   8      337.66      315.10     12.46 o 
   1   4   8       94.66       82.93     15.32 o 
   2   4   8     1818.71     1697.65     28.46 o 
   3   4   8      498.11      444.47     16.52 o 
   4   4   8        7.17        9.99      7.33 o 
   5   4   8      288.12      333.40     28.94 o 
   6   4   8       67.77       75.05     15.63 o 
   7   4   8       37.49       23.03     12.07 o 
 -10   5   8       10.81        6.37     23.73 o 
  -9   5   8      189.88      179.24     22.28 o 
  -8   5   8       39.67       46.20     20.84 o 
  -7   5   8       39.62       39.48     10.38 o 
  -6   5   8     2081.79     1977.05     39.63 o 
  -5   5   8      138.91      142.48     13.59 o 
  -4   5   8      877.88      833.11     18.34 o 
  -3   5   8     3961.64     4007.05     44.42 o 
  -2   5   8     1155.94     1138.86     21.38 o 
  -1   5   8       11.52       14.65      7.46 o 
   0   5   8       77.17       80.34      8.13 o 
   1   5   8       91.00       88.77     10.96 o 
   2   5   8      555.52      544.68     16.63 o 
   3   5   8       70.19       74.02      8.72 o 
   4   5   8      164.30      157.95     11.46 o 
   5   5   8       13.05       10.42      9.00 o 
   6   5   8      227.34      222.31     35.02 o 
 -10   6   8       43.38       33.57     26.05 o 
  -9   6   8      157.71      141.23     28.36 o 
  -8   6   8      184.49      192.75     27.78 o 
  -7   6   8      170.75      204.08     15.41 o 
  -6   6   8      595.24      519.88     21.62 o 
  -5   6   8      425.96      406.90     19.39 o 
  -4   6   8      265.10      286.33     12.75 o 
  -3   6   8      583.25      560.16     16.37 o 
  -2   6   8     4716.91     4676.24     54.84 o 
  -1   6   8      781.14      800.77     19.01 o 
   0   6   8      141.67      152.96     10.17 o 
   1   6   8      254.96      227.41     21.13 o 
   2   6   8        5.96        5.24      6.71 o 
   3   6   8        4.90        8.66      6.56 o 
   4   6   8      202.44      205.13     12.96 o 
   5   6   8       17.77       13.89     13.31 o 
   6   6   8       39.70       49.87     13.02 o 
  -9   7   8       87.76      109.98     26.05 o 
  -8   7   8      486.50      519.20     38.20 o 
  -7   7   8       96.85       93.77     21.42 o 
  -6   7   8        4.55       -9.84     14.47 o 
  -5   7   8       36.93       33.26      9.84 o 
  -4   7   8      198.89      219.46     18.30 o 
  -3   7   8      338.29      366.89     14.88 o 
  -2   7   8      197.57      217.83     11.90 o 
  -1   7   8      290.21      281.24     21.13 o 
   0   7   8       91.96      116.18     11.94 o 
   1   7   8      959.28      921.44     27.49 o 
   2   7   8      583.17      561.06     17.71 o 
   3   7   8      102.11       95.41      9.48 o 
   4   7   8      120.54      128.66     10.90 o 
   5   7   8       11.99       19.67      7.06 o 
  -9   8   8       82.24       52.09     24.31 o 
  -8   8   8        8.02       -9.84     17.94 o 
  -7   8   8     1232.66     1173.84     52.09 o 
  -6   8   8     1314.53     1319.13     52.67 o 
  -5   8   8      290.85      302.14     27.78 o 
  -4   8   8       47.78       32.33     16.79 o 
  -3   8   8     1749.61     1707.50     47.62 o 
  -2   8   8       54.78       54.37      8.92 o 
  -1   8   8       44.01       53.06     10.29 o 
   0   8   8       65.46       68.34     11.40 o 
   1   8   8       70.13       44.63     13.02 o 
   2   8   8        4.47       -0.77      6.91 o 
   3   8   8       33.53       45.42      8.45 o 
   4   8   8       16.16       10.72      7.11 o 
   5   8   8      269.41      276.91     19.56 o 
  -9   9   8       40.25      -11.58     18.52 o 
  -8   9   8       29.39       26.05     18.52 o 
  -7   9   8       35.38       45.15     19.10 o 
  -6   9   8      198.30      219.37     26.05 o 
  -5   9   8        2.49      -18.23     12.16 o 
  -4   9   8       23.14       16.73     17.65 o 
  -3   9   8       95.89       93.06     13.26 o 
  -2   9   8      183.62      187.16     15.54 o 
  -1   9   8      282.90      267.85     16.69 o 
   0   9   8       25.06       17.46     16.79 o 
   1   9   8      400.27      366.96     19.33 o 
   2   9   8       68.18       76.22      9.77 o 
   3   9   8       48.66       36.11      8.75 o 
   4   9   8      128.48      143.53     12.33 o 
  -9  10   8       10.55        2.89     20.26 o 
  -8  10   8       19.00       28.94     19.10 o 
  -7  10   8      505.88      504.73     37.62 o 
  -6  10   8      182.06      226.32     26.63 o 
  -5  10   8       12.54       13.89     16.21 o 
  -4  10   8       28.95       20.84     11.46 o 
  -3  10   8      354.30      344.91     20.59 o 
  -2  10   8      450.87      431.80     33.57 o 
  -1  10   8      250.31      247.73     28.36 o 
   0  10   8       14.01        9.84     15.63 o 
   1  10   8      115.37      129.89     14.32 o 
   2  10   8      175.33      186.21     13.27 o 
   3  10   8       47.88       51.03      9.09 o 
   4  10   8        2.47       13.40      8.23 o 
  -8  11   8       42.47       70.04     22.00 o 
  -7  11   8      108.04      131.97     24.89 o 
  -6  11   8      485.47      448.00     35.31 o 
  -5  11   8        3.84       -9.84     15.63 o 
  -4  11   8      156.86      178.73     19.68 o 
  -3  11   8      486.81      506.78     24.88 o 
  -2  11   8       95.67       72.35     20.26 o 
  -1  11   8      151.09      177.12     26.05 o 
   0  11   8      101.33       94.35     23.15 o 
   1  11   8       37.62       21.42     17.36 o 
   2  11   8      104.38      149.91     25.47 o 
   3  11   8        9.77       19.66      8.53 o 
  -8  12   8      120.22      130.81     27.20 o 
  -7  12   8       16.75        3.47     18.52 o 
  -6  12   8      216.14      280.73     31.26 o 
  -5  12   8      360.48      342.28     34.15 o 
  -4  12   8       19.86       38.27     13.49 o 
  -3  12   8      161.03      163.81     25.47 o 
  -2  12   8      566.67      623.39     41.10 o 
  -1  12   8      243.76      231.53     28.94 o 
   0  12   8       39.10       17.94     20.26 o 
   1  12   8      167.16      172.49     27.78 o 
   2  12   8       15.72       35.89     20.26 o 
  -7  13   8        0.29       13.89     19.10 o 
  -6  13   8      161.64      199.11     28.36 o 
  -5  13   8       22.06       27.60     13.75 o 
  -4  13   8        2.29       18.52     20.26 o 
  -3  13   8       70.27      113.45     26.05 o 
  -2  13   8       32.27       19.10     19.10 o 
  -1  13   8       45.05       35.89     21.42 o 
   0  13   8        0.88      -12.73     17.36 o 
   1  13   8       54.13       63.67     23.73 o 
  -6  14   8       46.72       19.68     20.84 o 
  -5  14   8        8.09        8.12     13.49 o 
  -4  14   8      206.41      237.89     32.99 o 
  -3  14   8        6.42       19.10     20.26 o 
  -2  14   8       66.55      115.76     26.63 o 
  -1  14   8        6.67       26.05     22.00 o 
   0 -14   9       15.72        7.63     22.86 o 
   1 -14   9       17.29        5.61     12.79 o 
   2 -14   9        3.30        3.25     11.89 o 
   3 -14   9       78.66       93.17     19.97 o 
   4 -14   9        7.25       29.15     13.34 o 
  -2 -13   9        0.37        2.89     23.15 o 
  -1 -13   9      126.79      136.25     17.51 o 
   0 -13   9      246.78      207.59     48.33 o 
   1 -13   9       72.51       56.37     25.18 o 
   2 -13   9      178.03      141.90     17.30 o 
   3 -13   9      183.62      139.71     17.36 o 
   4 -13   9       27.65       35.44     13.18 o 
   5 -13   9       30.59       25.88     12.50 o 
  -2 -12   9       28.80       28.60     12.42 o 
  -1 -12   9       98.23      141.72     16.54 o 
   0 -12   9       23.85       23.38     11.21 o 
   1 -12   9      167.64      188.20     23.44 o 
   2 -12   9       42.17       39.96     11.95 o 
   3 -12   9      181.34      198.82     45.73 o 
   4 -12   9      267.14      313.20     22.69 o 
   5 -12   9       11.03       16.12     13.31 o 
   6 -12   9        4.33        9.06     10.27 o 
  -4 -11   9        3.77       12.73     13.31 o 
  -3 -11   9        0.29       20.26     13.89 o 
  -2 -11   9       54.67       44.60     18.23 o 
  -1 -11   9      175.10      151.98     16.80 o 
   0 -11   9      277.63      299.36     20.18 o 
   1 -11   9       26.09        7.94      9.46 o 
   2 -11   9        5.82       -1.64      8.76 o 
   3 -11   9      215.27      265.20     19.24 o 
   4 -11   9      281.01      290.25     20.46 o 
   5 -11   9        1.52        7.30      9.18 o 
   6 -11   9        4.16       -7.26     13.02 o 
   7 -11   9       48.15       43.84     18.81 o 
  -5 -10   9       18.03       23.15     15.05 o 
  -4 -10   9      229.59      257.57     24.89 o 
  -3 -10   9       18.93       31.41     11.58 o 
  -2 -10   9      456.73      466.01     18.34 o 
  -1 -10   9      407.28      428.10     40.23 o 
   0 -10   9       60.85       73.33     12.03 o 
   1 -10   9        0.35      -11.23      7.49 o 
   2 -10   9       44.57       59.77     12.07 o 
   3 -10   9      586.20      540.58     24.35 o 
   4 -10   9      353.46      380.30     22.28 o 
   5 -10   9       30.05       23.59     10.13 o 
   6 -10   9        0.35       12.44      9.41 o 
   7 -10   9        3.97       16.92     10.21 o 
  -6  -9   9        1.36        4.05     13.89 o 
  -5  -9   9      114.82      130.81     20.84 o 
  -4  -9   9       15.09       26.39     13.89 o 
  -3  -9   9       76.06      102.02     17.36 o 
  -2  -9   9       11.22        4.46      7.39 o 
  -1  -9   9      188.45      235.21     13.35 o 
   0  -9   9      218.96      220.86     12.90 o 
   1  -9   9       14.78        0.80     16.50 o 
   2  -9   9        5.01       15.10     11.58 o 
   3  -9   9      709.75      686.32     28.07 o 
   4  -9   9        1.09        5.66      8.16 o 
   5  -9   9       70.69       40.86     10.84 o 
   6  -9   9        3.89       -3.74      7.97 o 
   7  -9   9        3.90       10.32      9.39 o 
  -6  -8   9       13.67       13.89     14.47 o 
  -5  -8   9        5.69       15.63     14.47 o 
  -4  -8   9      305.23      295.16     19.00 o 
  -3  -8   9       35.02       25.22     12.16 o 
  -2  -8   9      477.06      449.24     17.15 o 
  -1  -8   9      319.57      314.86     15.04 o 
   0  -8   9      409.46      416.60     15.75 o 
   1  -8   9      179.11      186.52     11.80 o 
   2  -8   9        4.12       -5.08      6.20 o 
   3  -8   9        8.81       -3.44      7.08 o 
   4  -8   9     1859.14     1775.81     48.91 o 
   5  -8   9       58.66       52.21     13.89 o 
   6  -8   9        3.10       15.20      8.79 o 
   7  -8   9       45.55       40.08     18.52 o 
   8  -8   9      101.50      113.10     14.53 o 
  -7  -7   9        0.20      -13.31     13.31 o 
  -6  -7   9        9.30       26.05     15.05 o 
  -5  -7   9      389.27      393.61     21.65 o 
  -4  -7   9      608.22      543.83     23.44 o 
  -3  -7   9      941.62      845.57     27.03 o 
  -2  -7   9        2.32      -10.19      7.69 o 
  -1  -7   9      233.58      230.96     12.28 o 
   0  -7   9      297.24      263.72     13.14 o 
   1  -7   9       71.08       67.50      8.59 o 
   2  -7   9      301.14      325.67     14.13 o 
   3  -7   9       42.54       30.08      7.43 o 
   4  -7   9        6.01        2.68      6.36 o 
   5  -7   9      125.21      122.31     13.49 o 
   6  -7   9       46.95       52.31     11.03 o 
   7  -7   9        9.38       26.77      9.59 o 
   8  -7   9      356.20      434.69     37.04 o 
  -7  -6   9      169.92      157.44     23.73 o 
  -6  -6   9      240.89      244.13     30.68 o 
  -5  -6   9       17.04       25.97     10.57 o 
  -4  -6   9      197.78      190.95     17.65 o 
  -3  -6   9        0.43        1.13     11.58 o 
  -2  -6   9        2.04        3.73      7.15 o 
  -1  -6   9      518.92      477.30     15.63 o 
   0  -6   9      146.63      123.35      9.78 o 
   1  -6   9      374.76      362.34     16.78 o 
   2  -6   9       33.10       37.96     10.04 o 
   3  -6   9      569.59      575.86     17.99 o 
   4  -6   9      864.45      853.36     21.70 o 
   5  -6   9      182.71      172.14     11.46 o 
   6  -6   9       69.29       66.41     14.50 o 
   7  -6   9       82.65       77.36     12.93 o 
   8  -6   9       34.65       32.41     17.36 o 
  -8  -5   9       21.40       12.73     16.21 o 
  -7  -5   9       79.34       76.98     19.10 o 
  -6  -5   9      351.97      372.09     22.00 o 
  -5  -5   9     1270.54     1174.80     33.44 o 
  -4  -5   9       97.21      100.61     13.34 o 
  -3  -5   9      136.08      155.12     11.13 o 
  -2  -5   9       92.87       84.95      9.31 o 
  -1  -5   9      332.75      321.16     14.75 o 
   0  -5   9     1482.82     1445.14     26.16 o 
   1  -5   9      328.12      318.79     13.58 o 
   2  -5   9       15.65        5.11      6.12 o 
   3  -5   9      373.73      364.89     14.36 o 
   4  -5   9      147.91      153.75     10.74 o 
   5  -5   9      149.32      154.65     10.90 o 
   6  -5   9       97.34       94.15     17.82 o 
   7  -5   9      162.76      158.36     15.54 o 
   8  -5   9      256.17      267.77     20.28 o 
  -8  -4   9      147.62      133.71     22.00 o 
  -7  -4   9       75.21       79.73     13.76 o 
  -6  -4   9        8.84        6.86     12.73 o 
  -5  -4   9       32.72       32.26     11.12 o 
  -4  -4   9     1768.21     1828.17     40.01 o 
  -3  -4   9       92.49      102.07      9.87 o 
  -2  -4   9       23.88        4.85      8.65 o 
  -1  -4   9     1521.36     1434.33     24.87 o 
   0  -4   9     1221.28     1085.10     21.75 o 
   1  -4   9      324.16      310.10     13.11 o 
   2  -4   9        2.02       -5.36      5.26 o 
   3  -4   9       95.59       93.98      9.08 o 
   4  -4   9      989.99      975.91     26.88 o 
   5  -4   9       12.90       15.76      6.95 o 
   6  -4   9       89.81      105.77     10.19 o 
   7  -4   9        0.19       -8.58      6.76 o 
   8  -4   9        3.32        0.02      7.90 o 
  -8  -3   9        9.25       22.57     15.05 o 
  -7  -3   9      161.05      144.23     16.25 o 
  -6  -3   9      342.31      292.26     19.47 o 
  -5  -3   9      502.76      506.24     23.16 o 
  -4  -3   9     1897.91     1833.61     39.13 o 
  -3  -3   9      171.63      171.15      9.91 o 
  -2  -3   9       26.36       26.47      6.59 o 
  -1  -3   9       84.65       84.10      7.85 o 
   0  -3   9     1182.31     1097.04     23.29 o 
   1  -3   9     1281.15     1279.84     23.72 o 
   2  -3   9      207.20      230.32     12.02 o 
   3  -3   9        0.93        3.52      5.60 o 
   4  -3   9     1273.58     1270.73     29.14 o 
   5  -3   9      245.89      233.51     12.55 o 
   6  -3   9       20.94       22.02      7.64 o 
   7  -3   9        1.36        8.48      7.59 o 
   8  -3   9        7.64        8.92      7.78 o 
  -9  -2   9       90.40      107.66     20.26 o 
  -8  -2   9      147.81      160.76     17.51 o 
  -7  -2   9      185.16      209.49     33.86 o 
  -6  -2   9      591.06      603.84     25.54 o 
  -5  -2   9       53.85       58.10     12.62 o 
  -4  -2   9      248.76      229.49     20.26 o 
  -3  -2   9     1651.06     1666.39     25.32 o 
  -2  -2   9       93.24      100.06      7.94 o 
  -1  -2   9     1202.02     1154.35     21.39 o 
   0  -2   9      324.27      249.65     11.38 o 
   1  -2   9        8.67        3.95      5.26 o 
   2  -2   9      356.21      374.57     13.84 o 
   3  -2   9      268.44      275.36     18.11 o 
   4  -2   9      205.00      237.54     13.32 o 
   5  -2   9     1155.68     1111.23     28.54 o 
   6  -2   9       25.56       19.08      7.44 o 
   7  -2   9        6.62       17.66      7.34 o 
   8  -2   9        0.30        2.49      8.01 o 
  -9  -1   9      123.99      130.19     17.64 o 
  -8  -1   9      141.08      139.70     16.80 o 
  -7  -1   9       23.36        7.94     19.10 o 
  -6  -1   9       69.92       99.32     14.44 o 
  -5  -1   9      274.20      258.68     17.76 o 
  -4  -1   9     1683.14     1514.16     34.94 o 
  -3  -1   9      881.48      846.96     17.76 o 
  -2  -1   9     1846.18     1853.21     27.25 o 
  -1  -1   9      186.74      180.76     10.47 o 
   0  -1   9     1571.19     1560.78     25.57 o 
   1  -1   9     1725.58     1632.28     26.40 o 
   2  -1   9     1753.15     1746.44     27.99 o 
   3  -1   9       44.43       32.87      6.38 o 
   4  -1   9        8.13        9.44      5.75 o 
   5  -1   9      359.99      361.19     15.54 o 
   6  -1   9        1.41        4.84      6.33 o 
   7  -1   9       36.07       39.28      9.01 o 
   8  -1   9      139.85      164.12     13.81 o 
  -9   0   9      266.78      280.38     24.89 o 
  -8   0   9      483.65      466.64     24.89 o 
  -7   0   9       34.65       54.44     12.31 o 
  -6   0   9     1062.59     1014.01     30.90 o 
  -5   0   9      106.34      111.44     14.60 o 
  -4   0   9       68.66       64.20     13.02 o 
  -3   0   9       21.19       13.21      4.95 o 
  -2   0   9       17.92       17.30      5.23 o 
  -1   0   9       43.76       20.43      5.96 o 
   0   0   9     2986.64     2772.10     35.42 o 
   1   0   9       39.43       38.18      6.42 o 
   2   0   9      295.11      280.73     12.19 o 
   3   0   9      140.99      153.21      9.53 o 
   4   0   9     1231.32     1195.74     25.44 o 
   5   0   9      708.85      743.55     21.60 o 
   6   0   9      125.03      120.49     11.08 o 
   7   0   9       31.75       28.33      8.56 o 
  -9   1   9      497.77      525.44     26.53 o 
  -8   1   9        0.67       13.48     12.73 o 
  -7   1   9       30.35       21.51     11.29 o 
  -6   1   9       41.78       26.19     22.57 o 
  -5   1   9      571.09      508.35     29.52 o 
  -4   1   9     3208.19     3039.39     50.02 o 
  -3   1   9     1553.83     1536.17     23.97 o 
  -2   1   9        1.26       -3.86      8.50 o 
  -1   1   9      127.94      129.63     10.77 o 
   0   1   9      791.24      735.44     17.25 o 
   1   1   9     1871.67     1873.39     28.58 o 
   2   1   9        0.43        4.63      5.46 o 
   3   1   9       47.73       47.18      9.41 o 
   4   1   9       29.51       27.55      7.57 o 
   5   1   9      136.00      133.88     11.35 o 
   6   1   9        2.49       12.16      7.51 o 
   7   1   9      100.58       91.75     21.90 o 
  -9   2   9      134.41      141.29     26.63 o 
  -8   2   9       25.94       36.30     14.47 o 
  -7   2   9       73.88       79.63     12.71 o 
  -6   2   9       14.50       21.25     10.98 o 
  -5   2   9      104.09      108.36     12.92 o 
  -4   2   9        1.47      -13.89      9.26 o 
  -3   2   9        0.72       -6.60      4.40 o 
  -2   2   9       30.02       42.60      7.97 o 
  -1   2   9      290.27      263.12     12.09 o 
   0   2   9     1109.76     1031.11     20.49 o 
   1   2   9     1868.82     1845.01     28.26 o 
   2   2   9      687.76      714.68     17.20 o 
   3   2   9        0.48       -4.05      6.02 o 
   4   2   9       33.34       52.49      8.55 o 
   5   2   9      180.43      174.45     12.22 o 
   6   2   9       19.74       26.17      8.23 o 
   7   2   9        1.33        4.47      7.73 o 
  -9   3   9      238.11      265.79     19.87 o 
  -8   3   9      297.30      281.07     19.32 o 
  -7   3   9      267.64      308.32     18.41 o 
  -6   3   9       68.10       67.83     12.62 o 
  -5   3   9       69.58       74.30     11.78 o 
  -4   3   9       95.31       75.17     11.53 o 
  -3   3   9      336.35      312.53     12.21 o 
  -2   3   9        7.93        4.03      5.50 o 
  -1   3   9     1790.95     1828.90     31.28 o 
   0   3   9      500.55      458.99     18.55 o 
   1   3   9      693.46      681.93     17.05 o 
   2   3   9      285.07      249.28     15.90 o 
   3   3   9      169.73      189.17     11.98 o 
   4   3   9      460.99      430.63     16.69 o 
   5   3   9       38.35       50.17      9.01 o 
   6   3   9       28.51       28.79      8.57 o 
   7   3   9       13.69       19.47      8.77 o 
  -9   4   9        7.40      -12.94      8.63 o 
  -8   4   9       20.43       23.26     10.69 o 
  -7   4   9      116.71      136.67     21.71 o 
  -6   4   9      603.03      578.70     23.01 o 
  -5   4   9        6.97       -1.16      9.59 o 
  -4   4   9     1470.55     1389.82     32.31 o 
  -3   4   9     1418.45     1401.77     24.29 o 
  -2   4   9       79.10       71.89      8.26 o 
  -1   4   9      552.50      515.01     15.69 o 
   0   4   9     1316.55     1279.89     23.41 o 
   1   4   9        6.89       11.89      8.38 o 
   2   4   9      433.76      420.02     19.00 o 
   3   4   9       81.86       76.26      9.31 o 
   4   4   9        9.70        4.15      6.33 o 
   5   4   9      615.78      595.45     20.53 o 
   6   4   9       50.96       70.05     12.28 o 
  -9   5   9      294.71      285.52     19.79 o 
  -8   5   9      426.82      473.41     59.33 o 
  -7   5   9      134.54      158.20     15.34 o 
  -6   5   9     1651.00     1571.93     36.16 o 
  -5   5   9      282.85      291.38     17.63 o 
  -4   5   9      672.02      646.11     23.36 o 
  -3   5   9      956.38      949.72     20.91 o 
  -2   5   9     1794.14     1658.67     27.47 o 
  -1   5   9      118.63      127.74     15.73 o 
   0   5   9       52.33       43.46      7.69 o 
   1   5   9      447.08      387.61     18.62 o 
   2   5   9      106.19      104.03     10.47 o 
   3   5   9       11.29        4.37      6.23 o 
   4   5   9      289.61      305.49     15.37 o 
   5   5   9       61.40       64.43     10.01 o 
   6   5   9        7.75       -2.42      7.05 o 
  -9   6   9      113.49      133.13     29.52 o 
  -8   6   9      511.71      564.35     41.67 o 
  -7   6   9      560.74      517.97     58.46 o 
  -6   6   9      632.52      618.27     48.04 o 
  -5   6   9      303.82      304.70     18.52 o 
  -4   6   9      340.13      345.43     14.05 o 
  -3   6   9     2289.35     2288.29     33.33 o 
  -2   6   9        1.68       -5.58      6.62 o 
  -1   6   9      634.24      610.60     19.39 o 
   0   6   9      197.49      209.80     14.72 o 
   1   6   9       26.68       30.68     10.21 o 
   2   6   9      193.17      201.04     12.14 o 
   3   6   9        1.51        9.96      7.34 o 
   4   6   9      202.09      197.11     13.52 o 
   5   6   9      475.98      484.41     19.86 o 
   6   6   9      123.61      150.20     13.48 o 
  -9   7   9        2.66       -8.68     22.00 o 
  -8   7   9       79.55       87.40     24.31 o 
  -7   7   9      489.64      468.84     39.36 o 
  -6   7   9        2.06       16.21     17.36 o 
  -5   7   9       85.97      114.50     14.18 o 
  -4   7   9      326.97      359.35     15.37 o 
  -3   7   9     1731.45     1692.57     29.04 o 
  -2   7   9      452.66      463.82     16.90 o 
  -1   7   9       58.43       65.71      9.32 o 
   0   7   9      200.24      186.84     14.67 o 
   1   7   9        0.48       -3.53      8.10 o 
   2   7   9       42.66       40.22      8.23 o 
   3   7   9       45.28       42.39      8.65 o 
   4   7   9       32.22       31.77      9.67 o 
   5   7   9       67.20       76.65     10.50 o 
  -9   8   9       37.30       17.36     24.31 o 
  -8   8   9      334.51      347.29     35.89 o 
  -7   8   9        8.60      -17.36     18.52 o 
  -6   8   9       57.28       22.57     17.36 o 
  -5   8   9      210.25      280.15     27.20 o 
  -4   8   9      245.52      267.65     17.59 o 
  -3   8   9       28.98       16.79      8.86 o 
  -2   8   9      267.75      294.18     14.50 o 
  -1   8   9      146.39      142.15     13.43 o 
   0   8   9      332.03      337.25     18.71 o 
   1   8   9      692.45      698.22     25.38 o 
   2   8   9      211.97      228.71     13.61 o 
   3   8   9        6.60       -1.92      6.30 o 
   4   8   9        8.76       12.49      7.32 o 
  -9   9   9      364.86      439.90     42.25 o 
  -8   9   9        7.79       21.42     18.52 o 
  -7   9   9      575.71      472.32     37.04 o 
  -6   9   9      390.21      359.45     32.41 o 
  -5   9   9       72.83       50.94     18.52 o 
  -4   9   9       10.30        6.26     10.84 o 
  -3   9   9      159.85      167.22     15.95 o 
  -2   9   9       26.98       15.63     25.47 o 
  -1   9   9       36.25       37.47     25.76 o 
   0   9   9       29.32       19.52      9.80 o 
   1   9   9        0.51        5.43     12.44 o 
   2   9   9      243.41      250.81     14.47 o 
   3   9   9       47.10       68.80     12.30 o 
   4   9   9       61.27       69.85     12.32 o 
  -8  10   9        0.33      -24.31     16.21 o 
  -7  10   9      480.59      471.74     39.36 o 
  -6  10   9       38.91       -2.89     17.94 o 
  -5  10   9      465.10      418.49     35.31 o 
  -4  10   9      269.83      303.28     19.85 o 
  -3  10   9      620.01      610.67     25.58 o 
  -2  10   9        0.54        4.63     16.21 o 
  -1  10   9      155.23      120.39     22.57 o 
   0  10   9      108.62       85.67     22.00 o 
   1  10   9      138.51      163.90     17.94 o 
   2  10   9       35.47       49.08      9.49 o 
   3  10   9        7.62        5.87     13.76 o 
  -8  11   9      202.79      143.55     28.36 o 
  -7  11   9        5.81        7.52     19.68 o 
  -6  11   9       59.37       58.46     21.42 o 
  -5  11   9        3.88       -1.74     17.36 o 
  -4  11   9        0.96        3.64     11.25 o 
  -3  11   9      431.35      458.42     33.57 o 
  -2  11   9      308.65      286.51     31.26 o 
  -1  11   9      121.73      108.82     23.73 o 
   0  11   9      195.48      209.53     29.52 o 
   1  11   9      375.10      371.60     35.31 o 
   2  11   9       27.87       31.26     17.36 o 
  -7  12   9      187.80      196.22     30.10 o 
  -6  12   9      139.44      155.70     27.20 o 
  -5  12   9       85.13      122.71     23.15 o 
  -4  12   9       63.49       83.19     43.12 o 
  -3  12   9       89.34      114.03     24.31 o 
  -2  12   9        6.51       11.00     16.79 o 
  -1  12   9      156.05      107.66     24.89 o 
   0  12   9        9.30       31.26     20.26 o 
   1  12   9       37.96       19.10     19.68 o 
  -6  13   9        9.11        1.16     19.10 o 
  -5  13   9       27.38       25.47     19.68 o 
  -4  13   9       23.34       23.15     18.52 o 
  -3  13   9      261.58      296.93     31.83 o 
  -2  13   9      284.43      316.61     35.89 o 
  -1  13   9       70.94       69.46     23.15 o 
   0  13   9       10.70       13.31     20.26 o 
  -4  14   9       33.96       45.73     21.42 o 
  -3  14   9       35.91       20.84     22.00 o 
  -2  14   9       23.99        4.63     20.84 o 
   1 -14  10        8.51       -9.11     11.66 o 
   2 -14  10       40.60       29.86     13.90 o 
  -1 -13  10      233.99      215.30     20.29 o 
   0 -13  10        5.83       -1.69     17.94 o 
   1 -13  10       20.11       -5.11     20.55 o 
   2 -13  10       79.14      101.41     15.82 o 
   3 -13  10       72.00       89.96     15.66 o 
   4 -13  10      181.11      228.01     21.76 o 
  -2 -12  10       56.84       54.99     16.79 o 
  -1 -12  10       75.56       75.65     16.50 o 
   0 -12  10        6.22       45.96     12.36 o 
   1 -12  10       96.38       98.30     15.15 o 
   2 -12  10        0.73       -0.24      9.42 o 
   3 -12  10      267.81      262.33     22.00 o 
   4 -12  10       70.48      104.00     15.49 o 
   5 -12  10       90.09       96.28     15.72 o 
  -4 -11  10        5.37       19.10     13.89 o 
  -3 -11  10       82.28       94.93     19.10 o 
  -2 -11  10       25.24       33.65     12.50 o 
  -1 -11  10      385.28      373.90     22.30 o 
   0 -11  10       57.32       40.48     12.51 o 
   1 -11  10        4.23        6.51      9.80 o 
   2 -11  10      169.69      178.79     19.97 o 
   3 -11  10        6.64       -4.58     12.16 o 
   4 -11  10       23.97       25.51     10.96 o 
   5 -11  10        3.38        2.13      9.59 o 
   6 -11  10        7.11        5.70     10.13 o 
  -4 -10  10       34.94       37.04     15.05 o 
  -3 -10  10      126.68      180.71     23.15 o 
  -2 -10  10      222.59      230.41     14.51 o 
  -1 -10  10      172.96      169.64     46.88 o 
   0 -10  10      657.53      644.69     26.59 o 
   1 -10  10        0.33       -0.36      9.26 o 
   2 -10  10       53.98       38.45     10.84 o 
   3 -10  10      413.13      466.08     37.33 o 
   4 -10  10      309.49      354.71     21.27 o 
   5 -10  10       19.12       16.50      9.82 o 
   6 -10  10      116.97      126.76     16.79 o 
  -5  -9  10       45.89       82.19     19.10 o 
  -4  -9  10       15.26       19.05      9.61 o 
  -3  -9  10       98.39       89.40     12.85 o 
  -2  -9  10       13.74       17.68      8.38 o 
  -1  -9  10      568.99      587.79     24.76 o 
   0  -9  10       13.65       18.66      7.90 o 
   1  -9  10      259.70      266.21     17.95 o 
   2  -9  10        0.58       -0.98     12.73 o 
   3  -9  10      168.06      158.60     14.72 o 
   4  -9  10       86.39      107.37     35.60 o 
   5  -9  10       61.59       60.92     16.21 o 
   6  -9  10       49.29       54.30     16.79 o 
   7  -9  10      222.84      264.20     28.94 o 
  -6  -8  10        0.51        2.89     13.89 o 
  -5  -8  10      281.81      294.02     28.94 o 
  -4  -8  10      113.85      103.28     13.43 o 
  -3  -8  10       62.04       62.82     11.37 o 
  -2  -8  10       16.69       21.24      8.34 o 
  -1  -8  10      876.99      871.75     23.48 o 
   0  -8  10       29.44       20.11      7.66 o 
   1  -8  10      109.77      126.52     10.99 o 
   2  -8  10        7.46       21.05     10.32 o 
   3  -8  10      129.47      150.03     14.49 o 
   4  -8  10       35.20       50.25     17.08 o 
   5  -8  10       12.68       14.07      8.48 o 
   6  -8  10       31.70       19.02      9.20 o 
   7  -8  10       52.39       63.99     11.87 o 
  -6  -7  10      124.13      148.76     22.57 o 
  -5  -7  10       64.76       46.88     16.79 o 
  -4  -7  10      172.46      166.86     15.75 o 
  -3  -7  10      123.37      137.54     14.67 o 
  -2  -7  10      117.25      117.47     16.64 o 
  -1  -7  10      397.74      365.66     15.40 o 
   0  -7  10        5.56       -4.80      6.86 o 
   1  -7  10       14.52       12.82      7.10 o 
   2  -7  10      974.05      832.84     21.66 o 
   3  -7  10      129.34      144.95     14.11 o 
   4  -7  10      706.21      724.83     24.73 o 
   5  -7  10      114.47      107.71     21.71 o 
   6  -7  10       25.52       18.45      9.72 o 
   7  -7  10       83.73       77.68     13.18 o 
  -7  -6  10       30.32       17.94     15.05 o 
  -6  -6  10      738.28      720.50     36.75 o 
  -5  -6  10      586.00      603.32     25.70 o 
  -4  -6  10      279.01      270.46     17.95 o 
  -3  -6  10      467.27      433.34     21.09 o 
  -2  -6  10      101.08      117.64     10.30 o 
  -1  -6  10      294.11      280.08     13.46 o 
   0  -6  10      579.17      518.85     17.16 o 
   1  -6  10       87.43       87.88      9.28 o 
   2  -6  10       61.48       42.63     12.50 o 
   3  -6  10      336.12      310.01     14.44 o 
   4  -6  10       47.79       59.78      9.01 o 
   5  -6  10        0.29        0.57      6.38 o 
   6  -6  10        0.75        1.81      6.76 o 
   7  -6  10       88.24       90.30     20.26 o 
  -7  -5  10       42.43       62.20     14.42 o 
  -6  -5  10       15.48       12.29     18.81 o 
  -5  -5  10      168.08      202.00     17.06 o 
  -4  -5  10       73.83       81.88     13.34 o 
  -3  -5  10      478.17      504.19     23.23 o 
  -2  -5  10       24.70       18.43      7.70 o 
  -1  -5  10      692.57      630.22     18.18 o 
   0  -5  10      878.98      870.65     21.17 o 
   1  -5  10       44.10       50.15      8.06 o 
   2  -5  10       23.02       26.34      7.57 o 
   3  -5  10      574.93      521.31     17.10 o 
   4  -5  10       36.28       37.60     14.46 o 
   5  -5  10        5.08        8.12      8.05 o 
   6  -5  10       43.68       52.31      8.86 o 
   7  -5  10       16.32       15.90     10.84 o 
  -8  -4  10        6.96       20.84     15.05 o 
  -7  -4  10      134.91      120.16     15.66 o 
  -6  -4  10       72.42       93.32     15.02 o 
  -5  -4  10      205.59      222.24     18.20 o 
  -4  -4  10      104.92       98.60     14.05 o 
  -3  -4  10        0.18      -14.42      9.61 o 
  -2  -4  10      105.74      112.02      9.60 o 
  -1  -4  10       63.32       61.93      7.93 o 
   0  -4  10      269.53      285.82     13.38 o 
   1  -4  10     1222.16     1196.63     24.15 o 
   2  -4  10      296.26      321.39     13.91 o 
   3  -4  10      106.45      102.77      9.68 o 
   4  -4  10      423.78      425.88     23.16 o 
   5  -4  10       15.25       16.55      6.80 o 
   6  -4  10       79.61       80.16     12.89 o 
   7  -4  10       20.71       23.05     17.08 o 
  -8  -3  10      354.76      377.56     30.10 o 
  -7  -3  10        0.43       -5.82      9.55 o 
  -6  -3  10      187.38      212.59     17.80 o 
  -5  -3  10        7.65       -0.35     10.16 o 
  -4  -3  10     1326.09     1356.78     35.52 o 
  -3  -3  10     1403.57     1441.43     61.07 o 
  -2  -3  10      429.74      427.20     14.73 o 
  -1  -3  10     1140.66     1092.74     22.41 o 
   0  -3  10      619.81      576.85     16.96 o 
   1  -3  10      717.59      740.12     19.04 o 
   2  -3  10        2.77        6.07      6.01 o 
   3  -3  10        4.43        0.51      6.14 o 
   4  -3  10       24.98       28.77      6.95 o 
   5  -3  10     1016.80     1005.38     24.96 o 
   6  -3  10       69.60       64.04     12.07 o 
   7  -3  10       16.30        7.81      7.67 o 
  -8  -2  10        9.48        8.07     12.08 o 
  -7  -2  10        1.35       16.30     11.78 o 
  -6  -2  10      146.47      137.83     15.41 o 
  -5  -2  10      644.59      653.96     41.67 o 
  -4  -2  10     1847.98     1787.31     39.88 o 
  -3  -2  10      987.79      982.20     29.16 o 
  -2  -2  10      213.67      238.63     11.51 o 
  -1  -2  10     1482.16     1354.59     24.87 o 
   0  -2  10      662.23      673.19     17.84 o 
   1  -2  10     1476.30     1373.49     41.35 o 
   2  -2  10      161.89      176.42     12.99 o 
   3  -2  10      512.10      505.99     16.76 o 
   4  -2  10        6.43        5.05      6.10 o 
   5  -2  10       10.72        9.84      9.00 o 
   6  -2  10       27.36       18.06     12.03 o 
   7  -2  10       33.39       24.02      8.24 o 
  -9  -1  10      372.57      399.84     25.44 o 
  -8  -1  10     1036.90     1035.95     35.10 o 
  -7  -1  10       35.09       35.23     12.37 o 
  -6  -1  10        0.69       -2.19      9.98 o 
  -5  -1  10      828.44      831.92     39.65 o 
  -4  -1  10        7.39       12.73     11.12 o 
  -3  -1  10     1197.81     1175.67     54.70 o 
  -2  -1  10      221.26      198.57     11.47 o 
  -1  -1  10       10.32        9.93      6.94 o 
   0  -1  10      264.68      254.89     12.50 o 
   1  -1  10        2.67        0.93      5.49 o 
   2  -1  10        8.44       17.95      6.45 o 
   3  -1  10     1238.48     1146.61     23.77 o 
   4  -1  10      591.20      616.22     23.73 o 
   5  -1  10       59.88       64.26     11.85 o 
   6  -1  10       27.98       27.37      8.01 o 
   7  -1  10        5.31       13.22      8.07 o 
  -9   0  10      141.65      160.97     18.52 o 
  -8   0  10        0.21       -3.02     22.00 o 
  -7   0  10        9.88       -1.58     10.38 o 
  -6   0  10       71.94       87.11     13.34 o 
  -5   0  10      316.46      287.83     19.28 o 
  -4   0  10     2302.90     2173.42     42.93 o 
  -3   0  10        3.53       -2.17      5.26 o 
  -2   0  10       13.92       11.08      6.30 o 
  -1   0  10      239.86      242.96     11.54 o 
   0   0  10      731.82      645.92     20.34 o 
   1   0  10      350.67      328.36     18.18 o 
   2   0  10     1018.37     1003.40     27.76 o 
   3   0  10        9.89       10.07      7.01 o 
   4   0  10       21.63        4.18      8.32 o 
   5   0  10      137.88      129.99     11.46 o 
   6   0  10        4.11       -0.63      6.63 o 
   7   0  10       67.09       43.95     13.63 o 
  -9   1  10       13.15       46.81     16.50 o 
  -8   1  10      696.77      678.26     28.75 o 
  -7   1  10      256.16      235.31     18.90 o 
  -6   1  10      240.81      233.09     18.64 o 
  -5   1  10      139.04      168.41     15.71 o 
  -4   1  10      106.13      117.64     22.28 o 
  -3   1  10        0.57       -3.90      4.96 o 
  -2   1  10       47.10       35.41      6.99 o 
  -1   1  10       46.94       51.17      7.61 o 
   0   1  10     1800.01     1729.73     28.41 o 
   1   1  10       13.44        3.51      6.04 o 
   2   1  10        0.34       -5.18      5.45 o 
   3   1  10     1251.76     1254.10     34.73 o 
   4   1  10       40.33       54.47      8.57 o 
   5   1  10      165.81      173.74     13.01 o 
   6   1  10      171.61      168.29     13.43 o 
   7   1  10        3.49        1.83     10.89 o 
  -9   2  10      182.29      220.25     19.59 o 
  -8   2  10        2.82       -5.76      9.90 o 
  -7   2  10       50.49       38.90     12.18 o 
  -6   2  10      226.77      257.30     18.30 o 
  -5   2  10      258.55      216.90     37.04 o 
  -4   2  10      898.39      820.80     35.02 o 
  -3   2  10      862.59      904.03     19.69 o 
  -2   2  10      744.86      754.14     18.50 o 
  -1   2  10      142.96      156.80     12.95 o 
   0   2  10      264.60      255.98     12.24 o 
   1   2  10     1212.63     1179.46     23.53 o 
   2   2  10       54.99       56.75     10.02 o 
   3   2  10      498.99      473.74     21.05 o 
   4   2  10      692.18      693.71     20.92 o 
   5   2  10       12.16       11.96      7.69 o 
   6   2  10       19.78       19.09      8.57 o 
   7   2  10      110.27      128.98     13.54 o 
  -9   3  10      153.32      148.65     43.12 o 
  -8   3  10      251.63      253.04     25.18 o 
  -7   3  10      521.70      550.53     31.55 o 
  -6   3  10      373.33      324.06     19.19 o 
  -5   3  10      144.68      110.34     13.76 o 
  -4   3  10      338.30      307.33     19.28 o 
  -3   3  10        6.73       12.61      6.40 o 
  -2   3  10     2340.23     2308.42     33.50 o 
  -1   3  10      230.12      255.23     12.63 o 
   0   3  10      385.96      348.18     14.01 o 
   1   3  10        5.10        4.12      6.01 o 
   2   3  10        9.64       -1.83      7.91 o 
   3   3  10        0.36        3.47      7.78 o 
   4   3  10      190.37      225.65     13.89 o 
   5   3  10      187.70      215.16     21.93 o 
   6   3  10       23.91       32.04      9.45 o 
  -9   4  10      326.05      379.93     24.89 o 
  -8   4  10      547.77      571.56     25.87 o 
  -7   4  10       55.47       57.65     13.31 o 
  -6   4  10       35.05       55.45     12.20 o 
  -5   4  10        7.77        4.63     10.85 o 
  -4   4  10     1032.44      957.52     37.33 o 
  -3   4  10        7.46        4.65      6.81 o 
  -2   4  10       32.88       72.83      9.06 o 
  -1   4  10       66.78       69.89      9.72 o 
   0   4  10     1069.13     1020.14     21.85 o 
   1   4  10      396.94      391.48     18.59 o 
   2   4  10      275.93      268.39     17.13 o 
   3   4  10      175.26      172.01     11.80 o 
   4   4  10       60.47       74.37      9.55 o 
   5   4  10      109.01      108.79     11.66 o 
   6   4  10        0.90        2.57     10.17 o 
  -9   5  10      229.48      252.74     24.89 o 
  -8   5  10      408.23      429.96     22.81 o 
  -7   5  10      437.09      404.67     24.31 o 
  -6   5  10      312.72      298.06     18.61 o 
  -5   5  10        2.22        1.50      9.84 o 
  -4   5  10        0.69        2.72     11.58 o 
  -3   5  10      976.78     1001.93     22.40 o 
  -2   5  10       52.03       40.90      8.58 o 
  -1   5  10      364.05      353.22     14.67 o 
   0   5  10      351.61      333.12     14.48 o 
   1   5  10      201.19      172.52     14.25 o 
   2   5  10      294.07      278.11     17.94 o 
   3   5  10        3.53       13.10      6.89 o 
   4   5  10      205.93      231.34     14.32 o 
   5   5  10      997.57     1028.02     28.12 o 
   6   5  10       95.10      124.47     15.27 o 
  -9   6  10       47.31       54.41     26.05 o 
  -8   6  10      340.89      335.14     34.73 o 
  -7   6  10       71.18       97.59     21.42 o 
  -6   6  10       69.92       83.20     12.31 o 
  -5   6  10       50.60       41.81     11.26 o 
  -4   6  10      247.63      226.48     16.65 o 
  -3   6  10       25.78       36.45      8.77 o 
  -2   6  10      590.62      519.86     17.26 o 
  -1   6  10       25.19       23.34      8.64 o 
   0   6  10        0.70       -2.52      7.97 o 
   1   6  10      211.39      212.96     16.50 o 
   2   6  10        1.67       15.78      9.39 o 
   3   6  10      215.18      215.70     14.92 o 
   4   6  10       29.39       27.50      9.48 o 
   5   6  10       46.70       70.56     10.91 o 
  -9   7  10        2.60      -18.52     21.42 o 
  -8   7  10      281.95      305.62     35.89 o 
  -7   7  10      169.88      213.00     29.52 o 
  -6   7  10       30.47       28.94     17.36 o 
  -5   7  10      369.06      350.12     19.19 o 
  -4   7  10       36.85       15.58     11.40 o 
  -3   7  10      683.45      700.68     20.37 o 
  -2   7  10     1583.49     1553.11     28.82 o 
  -1   7  10      189.91      175.49     14.73 o 
   0   7  10      243.66      261.05     16.79 o 
   1   7  10      386.73      417.05     24.60 o 
   2   7  10        3.22        6.75      9.55 o 
   3   7  10       87.95       87.11     19.58 o 
   4   7  10      140.79      155.32     13.02 o 
   5   7  10       41.64       46.21     11.98 o 
  -9   8  10      109.06      140.65     31.83 o 
  -8   8  10       32.30       39.94     21.42 o 
  -7   8  10      162.83      131.39     26.05 o 
  -6   8  10       35.87       24.31     18.52 o 
  -5   8  10       62.98      104.77     20.84 o 
  -4   8  10      778.33      742.68     26.62 o 
  -3   8  10      200.59      207.45     13.06 o 
  -2   8  10      315.64      324.27     15.64 o 
  -1   8  10       20.90       29.97     10.43 o 
   0   8  10      120.32      115.00     13.60 o 
   1   8  10        0.90       -5.82      9.26 o 
   2   8  10       83.78       96.26     14.05 o 
   3   8  10        5.22       -3.10      7.82 o 
   4   8  10       76.91       90.79     11.12 o 
  -8   9  10       19.88       30.68     23.73 o 
  -7   9  10      319.71      291.72     34.15 o 
  -6   9  10        0.22      -22.57     15.05 o 
  -5   9  10      440.57      471.74     36.47 o 
  -4   9  10      336.76      326.92     28.65 o 
  -3   9  10      235.50      249.81     17.72 o 
  -2   9  10      110.32      145.86     22.00 o 
  -1   9  10       82.17      118.50     14.01 o 
   0   9  10      872.72      870.01     29.16 o 
   1   9  10      470.67      463.68     23.16 o 
   2   9  10       19.43       20.26     11.03 o 
   3   9  10        5.54        7.65      8.07 o 
  -8  10  10      100.81       80.46     25.47 o 
  -7  10  10       36.55       11.58     19.10 o 
  -6  10  10      102.66       90.87     24.31 o 
  -5  10  10       19.05       23.73     16.79 o 
  -4  10  10      130.25      118.11     16.50 o 
  -3  10  10      260.82      297.49     46.02 o 
  -2  10  10       45.76       39.36     16.79 o 
  -1  10  10       11.44       -9.84     14.47 o 
   0  10  10       71.97       79.30     20.26 o 
   1  10  10      358.86      380.24     22.57 o 
   2  10  10      131.53      136.62     16.48 o 
   3  10  10       33.15       25.02      9.50 o 
  -8  11  10       13.42      -17.94     20.84 o 
  -7  11  10      759.94      744.94     46.88 o 
  -6  11  10       11.44      -22.57     16.21 o 
  -5  11  10      112.15      115.18     22.57 o 
  -4  11  10      420.58      444.26     25.47 o 
  -3  11  10       46.19       27.78     17.36 o 
  -2  11  10      123.38      137.76     24.31 o 
  -1  11  10        5.66       15.05     18.52 o 
   0  11  10        1.12      -10.42     15.63 o 
   1  11  10       34.72       30.10     19.68 o 
   2  11  10       25.24       23.15     17.94 o 
  -7  12  10       11.42       23.73     20.26 o 
  -6  12  10       60.31       78.14     24.31 o 
  -5  12  10       35.96       32.41     20.84 o 
  -4  12  10        0.24       26.63     18.52 o 
  -3  12  10      197.88      239.05     28.36 o 
  -2  12  10      203.52      241.37     29.52 o 
  -1  12  10        1.36       -0.58     17.94 o 
   0  12  10       81.99      105.92     23.73 o 
   1  12  10       11.09       10.42     17.94 o 
  -6  13  10       95.81       30.68     23.73 o 
  -5  13  10       32.42      -11.58     19.10 o 
  -4  13  10        0.28        8.68     19.10 o 
  -3  13  10       53.22       55.57     22.00 o 
  -2  13  10        1.27       41.10     19.68 o 
  -1  13  10       18.36       -5.21     17.94 o 
   0 -13  11        2.38        9.72     12.20 o 
   1 -13  11        2.03       -3.18     11.00 o 
   2 -13  11      125.86      121.64     17.65 o 
   3 -13  11       45.07       44.99     15.05 o 
  -2 -12  11       20.04       27.78     15.63 o 
  -1 -12  11       40.09       34.78     13.47 o 
   0 -12  11      139.05      133.72     16.89 o 
   1 -12  11        4.16        4.97     16.21 o 
   2 -12  11      330.32      326.72     22.88 o 
   3 -12  11       63.56       79.39     14.42 o 
   4 -12  11        1.02       10.67     14.18 o 
  -3 -11  11        6.68        9.84     15.05 o 
  -2 -11  11       75.12       83.35     19.10 o 
  -1 -11  11       98.89      102.22     15.31 o 
   0 -11  11       97.83       66.80     13.84 o 
   1 -11  11      140.88      106.61     15.34 o 
   2 -11  11       63.36       68.58     13.30 o 
   3 -11  11       10.07       10.71     14.47 o 
   4 -11  11      114.77      133.82     26.05 o 
   5 -11  11       15.89       45.47     13.31 o 
  -4 -10  11        2.44        8.52     11.29 o 
  -3 -10  11       15.65       23.36     10.79 o 
  -2 -10  11       19.92       31.93     10.84 o 
  -1 -10  11       64.41       87.93     13.49 o 
   0 -10  11      276.37      213.42     27.78 o 
   1 -10  11       18.63       17.50     12.73 o 
   2 -10  11      106.87      113.03     14.12 o 
   3 -10  11       94.26       99.89     13.90 o 
   4 -10  11       49.16       25.44     10.84 o 
   5 -10  11       89.72       79.66     13.71 o 
   6 -10  11      131.43      110.03     16.50 o 
  -5  -9  11        2.61        8.68     15.05 o 
  -4  -9  11        0.81       -0.07     10.02 o 
  -3  -9  11        0.99        0.59     22.28 o 
  -2  -9  11      322.56      367.47     17.22 o 
  -1  -9  11      227.20      281.89     15.14 o 
   0  -9  11       54.99       54.50     16.53 o 
   1  -9  11       32.06       36.72     10.62 o 
   2  -9  11        0.81       -9.79      9.55 o 
   3  -9  11      452.85      414.84     21.89 o 
   4  -9  11      321.04      356.24     21.27 o 
   5  -9  11       29.26       49.08     13.60 o 
   6  -9  11       36.58       49.98     15.05 o 
  -5  -8  11      433.97      450.87     24.33 o 
  -4  -8  11        8.24        9.90     10.02 o 
  -3  -8  11       56.92       50.52     11.66 o 
  -2  -8  11        3.62        4.91      7.77 o 
  -1  -8  11        3.59        1.47      8.26 o 
   0  -8  11       12.24        7.52      7.18 o 
   1  -8  11       13.65        9.82      7.56 o 
   2  -8  11      109.38      129.97     11.33 o 
   3  -8  11      374.86      388.67     21.08 o 
   4  -8  11       35.99       46.35     10.64 o 
   5  -8  11       96.23      114.02     14.31 o 
   6  -8  11       17.45       20.07      9.56 o 
  -6  -7  11       90.81      129.39     16.36 o 
  -5  -7  11       62.25       81.59     13.90 o 
  -4  -7  11      521.32      500.90     23.70 o 
  -3  -7  11       93.70       87.02     12.67 o 
  -2  -7  11       19.29       27.61      8.69 o 
  -1  -7  11      709.21      699.08     20.41 o 
   0  -7  11        1.43        1.70      6.51 o 
   1  -7  11      107.10       92.95     10.15 o 
   2  -7  11      242.44      248.70     17.01 o 
   3  -7  11       10.39        8.56      7.94 o 
   4  -7  11      211.20      198.33     13.33 o 
   5  -7  11       18.36       15.63     10.42 o 
   6  -7  11        1.08       10.72      8.76 o 
   7  -7  11       14.89        6.45     18.81 o 
  -7  -6  11       12.25       14.47     16.21 o 
  -6  -6  11       13.25       15.73     16.21 o 
  -5  -6  11      353.06      376.99     21.82 o 
  -4  -6  11        1.22       -2.28     10.29 o 
  -3  -6  11       27.63        8.47     10.13 o 
  -2  -6  11      302.54      292.76     14.25 o 
  -1  -6  11       86.16       85.26      9.73 o 
   0  -6  11      489.23      496.67     17.36 o 
   1  -6  11      156.01      173.31     12.74 o 
   2  -6  11      102.45      113.19     10.68 o 
   3  -6  11      308.32      311.05     15.04 o 
   4  -6  11      324.64      331.42     15.78 o 
   5  -6  11       89.94       88.72     11.42 o 
   6  -6  11       12.74        4.46      7.02 o 
   7  -6  11       11.74       30.10     17.94 o 
  -7  -5  11       36.71       42.75     13.63 o 
  -6  -5  11      941.08      952.45     33.62 o 
  -5  -5  11      337.45      337.98     21.34 o 
  -4  -5  11       49.42       58.55     19.97 o 
  -3  -5  11       55.01       42.77     12.07 o 
  -2  -5  11       35.72       33.95      8.07 o 
  -1  -5  11      598.76      557.74     17.86 o 
   0  -5  11      146.22      132.94     10.73 o 
   1  -5  11        6.72       -0.07      7.79 o 
   2  -5  11      269.27      225.54     12.90 o 
   3  -5  11      231.23      271.73     14.11 o 
   4  -5  11       81.53       96.44     10.01 o 
   5  -5  11       53.12       60.54      9.08 o 
   6  -5  11        0.36        5.66     14.18 o 
   7  -5  11       60.28       76.17     14.08 o 
  -7  -4  11        3.00        8.09     11.89 o 
  -6  -4  11        9.87        3.80     10.81 o 
  -5  -4  11      607.94      651.38     28.36 o 
  -4  -4  11        1.27       -2.27      9.84 o 
  -3  -4  11     1535.48     1499.22     37.37 o 
  -2  -4  11      861.31      879.70     21.41 o 
  -1  -4  11      412.53      387.86     15.16 o 
   0  -4  11      888.01      851.62     21.45 o 
   1  -4  11      129.36      144.28     11.27 o 
   2  -4  11        0.62       -9.53      6.35 o 
   3  -4  11      242.65      212.78     12.42 o 
   4  -4  11       54.77       63.85      9.08 o 
   5  -4  11        4.46        6.39     10.64 o 
   6  -4  11       60.89       42.54     11.05 o 
   7  -4  11       50.40       67.93     13.71 o 
  -8  -3  11       63.60       60.96     13.89 o 
  -7  -3  11      129.37      137.61     24.02 o 
  -6  -3  11      329.98      343.99     21.40 o 
  -5  -3  11      164.57      147.75     16.07 o 
  -4  -3  11       18.53        1.40     10.27 o 
  -3  -3  11      324.56      317.96     20.11 o 
  -2  -3  11      313.20      302.47     13.02 o 
  -1  -3  11     1713.50     1565.40     40.18 o 
   0  -3  11      623.25      610.33     22.45 o 
   1  -3  11       55.24       40.35      8.15 o 
   2  -3  11      123.13      116.20     10.23 o 
   3  -3  11        5.30        3.19      6.35 o 
   4  -3  11      944.89      935.37     23.30 o 
   5  -3  11       22.98       13.68      9.97 o 
   6  -3  11       91.49      101.28     13.92 o 
   7  -3  11       70.54       79.73     14.31 o 
  -8  -2  11      141.44      153.54     17.66 o 
  -7  -2  11       85.57       73.30     14.46 o 
  -6  -2  11       62.10      101.43     17.65 o 
  -5  -2  11      442.50      458.28     23.73 o 
  -4  -2  11     1584.41     1479.38     60.49 o 
  -3  -2  11       42.59       45.41     13.18 o 
  -2  -2  11       20.60       23.46      6.90 o 
  -1  -2  11      695.27      681.78     18.99 o 
   0  -2  11       26.76       19.27      7.17 o 
   1  -2  11        7.73        1.07      6.08 o 
   2  -2  11       53.09       39.26      9.16 o 
   3  -2  11     1148.23     1092.43     24.82 o 
   4  -2  11      540.91      535.60     18.26 o 
   5  -2  11        4.88       15.37      9.80 o 
   6  -2  11       35.07       58.13     12.69 o 
   7  -2  11       76.04      113.64     15.75 o 
  -8  -1  11       25.53       26.13     12.50 o 
  -7  -1  11       28.69        4.55     10.95 o 
  -6  -1  11       13.88        4.05     10.69 o 
  -5  -1  11      754.02      787.94     34.44 o 
  -4  -1  11       90.60       91.85     14.67 o 
  -3  -1  11       20.57      -11.53     15.63 o 
  -2  -1  11      165.17      164.27     10.67 o 
  -1  -1  11     2137.20     2043.34     32.18 o 
   0  -1  11      195.13      180.94     11.58 o 
   1  -1  11      106.91      113.59      9.87 o 
   2  -1  11      127.25      139.34     10.40 o 
   3  -1  11      274.35      281.93     13.68 o 
   4  -1  11      183.96      201.49     22.86 o 
   5  -1  11        9.05       -2.03      8.60 o 
   6  -1  11       49.46       55.26     12.48 o 
   7  -1  11       18.95       31.55      9.80 o 
  -8   0  11      358.90      319.52     22.53 o 
  -7   0  11        3.15        2.79     10.92 o 
  -6   0  11      492.67      440.67     24.31 o 
  -5   0  11        9.36       -4.33     15.34 o 
  -4   0  11        5.25       -7.25     10.49 o 
  -3   0  11      267.88      287.53     26.05 o 
  -2   0  11      326.19      322.94     22.64 o 
  -1   0  11       91.67      108.24      9.70 o 
   0   0  11      391.98      347.09     14.65 o 
   1   0  11      651.47      574.74     22.50 o 
   2   0  11       53.54       46.10      8.64 o 
   3   0  11      972.72      985.23     30.06 o 
   4   0  11      682.85      654.03     25.75 o 
   5   0  11       10.04       21.53      9.97 o 
   6   0  11       47.56       33.70     10.20 o 
   7   0  11       15.91       12.71      8.97 o 
  -9   1  11        0.92       -0.35     13.31 o 
  -8   1  11        3.13       10.39     19.97 o 
  -7   1  11       84.51       96.05     26.34 o 
  -6   1  11     1095.29     1036.16     32.25 o 
  -5   1  11       12.03       22.51     11.94 o 
  -4   1  11      855.03      770.98     42.25 o 
  -3   1  11       49.62       35.29     17.94 o 
  -2   1  11      417.92      404.65     15.17 o 
  -1   1  11      166.25      171.42     11.22 o 
   0   1  11      232.28      239.15     12.30 o 
   1   1  11        4.67       -6.77      6.17 o 
   2   1  11       38.14       38.46      7.92 o 
   3   1  11      269.84      243.74     16.98 o 
   4   1  11      411.30      401.58     21.48 o 
   5   1  11      169.63      150.80     16.16 o 
   6   1  11       26.86       20.35      8.78 o 
  -9   2  11      107.45      128.67     17.67 o 
  -8   2  11       88.13       85.46     15.20 o 
  -7   2  11        2.99       11.91     11.11 o 
  -6   2  11      606.94      552.18     25.73 o 
  -5   2  11      223.40      243.89     33.86 o 
  -4   2  11      977.89      850.93     34.44 o 
  -3   2  11       95.23       93.00      9.34 o 
  -2   2  11     2116.92     2059.12     32.03 o 
  -1   2  11      542.24      503.08     17.01 o 
   0   2  11      173.48      165.10     12.66 o 
   1   2  11      550.58      557.38     17.53 o 
   2   2  11     1024.02      981.67     52.38 o 
   3   2  11      216.37      257.83     17.80 o 
   4   2  11      655.26      681.12     34.15 o 
   5   2  11       15.49        7.77      7.98 o 
   6   2  11       52.34       56.76     10.65 o 
  -9   3  11      116.53      161.21     17.67 o 
  -8   3  11       97.17      103.31     28.94 o 
  -7   3  11      137.35      116.79     14.86 o 
  -6   3  11      179.36      199.95     17.09 o 
  -5   3  11      861.90      859.52     45.15 o 
  -4   3  11        3.17        2.50     11.21 o 
  -3   3  11        8.63        6.66      6.66 o 
  -2   3  11      113.55      106.02      9.91 o 
  -1   3  11      140.15      143.57     11.14 o 
   0   3  11      789.49      757.12     20.27 o 
   1   3  11     1003.67      928.63     21.76 o 
   2   3  11       58.61       87.03     29.23 o 
   3   3  11       56.62       51.49     13.31 o 
   4   3  11      298.19      340.64     21.05 o 
   5   3  11      225.51      231.22     15.41 o 
   6   3  11       19.70       15.77      9.24 o 
  -9   4  11      112.20      108.85     16.06 o 
  -8   4  11      215.09      232.01     21.71 o 
  -7   4  11     1155.22     1085.60     47.46 o 
  -6   4  11       85.57       75.01     13.89 o 
  -5   4  11      417.43      369.65     20.99 o 
  -4   4  11     1483.33     1403.71     35.43 o 
  -3   4  11      150.38      145.18     11.22 o 
  -2   4  11      170.64      154.21     11.56 o 
  -1   4  11      422.76      402.39     16.19 o 
   0   4  11        0.64        1.61     12.58 o 
   1   4  11      328.79      333.55     19.00 o 
   2   4  11      199.55      172.55     15.72 o 
   3   4  11       15.14       18.73     15.92 o 
   4   4  11       18.20       15.07      8.01 o 
   5   4  11      141.14      170.30     13.69 o 
  -9   5  11       18.73       17.33     43.41 o 
  -8   5  11      393.18      389.10     22.48 o 
  -7   5  11      123.89      113.13     36.75 o 
  -6   5  11      379.18      346.63     20.16 o 
  -5   5  11      527.98      541.44     23.89 o 
  -4   5  11       10.67       19.89     10.92 o 
  -3   5  11        4.97        8.65      8.04 o 
  -2   5  11      100.23       85.66     10.04 o 
  -1   5  11       54.76       52.09      9.20 o 
   0   5  11      904.92      816.78     30.10 o 
   1   5  11      389.57      341.52     26.34 o 
   2   5  11       27.26       15.18      9.80 o 
   3   5  11       28.59       23.74     20.55 o 
   4   5  11        7.54       -8.04      8.31 o 
   5   5  11       26.22       28.07      9.22 o 
  -9   6  11      583.45      656.38     51.51 o 
  -8   6  11      210.82      207.80     31.26 o 
  -7   6  11       65.61       64.76     12.71 o 
  -6   6  11       77.51       50.09     22.86 o 
  -5   6  11        4.69       12.79     10.70 o 
  -4   6  11      294.45      275.28     18.77 o 
  -3   6  11      454.40      438.60     17.18 o 
  -2   6  11       13.58       22.59     14.60 o 
  -1   6  11      278.88      278.48     14.24 o 
   0   6  11      104.47      108.52     13.10 o 
   1   6  11       20.47       12.31     11.58 o 
   2   6  11        4.50       16.54      9.87 o 
   3   6  11       53.30       77.45     13.31 o 
   4   6  11      186.14      185.78     14.11 o 
   5   6  11       72.82       73.23     11.46 o 
  -9   7  11        7.08        4.05     21.42 o 
  -8   7  11       39.91       80.46     24.31 o 
  -7   7  11      205.62      213.00     30.68 o 
  -6   7  11        9.97       17.36     19.10 o 
  -5   7  11      497.16      483.42     22.23 o 
  -4   7  11     1751.68     1666.88     38.07 o 
  -3   7  11      435.56      421.28     16.69 o 
  -2   7  11      302.14      276.79     14.90 o 
  -1   7  11        1.24       -5.53     11.00 o 
   0   7  11      160.45      138.37     19.10 o 
   1   7  11      165.69      178.82     20.26 o 
   2   7  11        3.59       -0.43     18.81 o 
   3   7  11        1.63        0.90     12.16 o 
   4   7  11       51.69       51.08     10.22 o 
  -8   8  11      206.86      206.06     31.26 o 
  -7   8  11       15.59       17.36     19.10 o 
  -6   8  11       17.22        1.74     16.79 o 
  -5   8  11       51.68       31.83     17.94 o 
  -4   8  11      312.41      293.46     30.10 o 
  -3   8  11      358.22      340.85     28.91 o 
  -2   8  11      434.54      424.25     21.05 o 
  -1   8  11       73.04       95.55     13.71 o 
   0   8  11      406.94      397.17     21.76 o 
   1   8  11      604.94      577.43     32.41 o 
   2   8  11        5.90      -11.90      9.39 o 
   3   8  11       16.65       14.15     10.62 o 
  -8   9  11        2.49       -6.37     19.10 o 
  -7   9  11       52.57       58.46     22.57 o 
  -6   9  11      178.08      158.02     27.78 o 
  -5   9  11       10.52      -20.84     13.89 o 
  -4   9  11      899.22      926.11     46.31 o 
  -3   9  11      104.75      104.89     14.49 o 
  -2   9  11      124.98      105.34     19.10 o 
  -1   9  11       85.10       76.08     13.51 o 
   0   9  11      220.76      223.12     25.18 o 
   1   9  11      222.51      219.97     22.57 o 
   2   9  11      150.01      184.11     17.88 o 
   3   9  11       38.43       39.88     12.89 o 
  -8  10  11        9.68        8.68     23.73 o 
  -7  10  11      262.52      229.79     31.83 o 
  -6  10  11       11.07       19.68     18.52 o 
  -5  10  11        1.03      -20.84     17.94 o 
  -4  10  11      697.34      695.16     40.52 o 
  -3  10  11      125.79      158.60     23.15 o 
  -2  10  11       36.53       54.41     19.10 o 
  -1  10  11      192.78      192.75     25.47 o 
   0  10  11       13.59       15.63     15.63 o 
   1  10  11        0.21       -2.74     22.00 o 
   2  10  11        2.14        7.03     11.21 o 
  -7  11  11       10.72       -0.58     19.68 o 
  -6  11  11        0.35      -11.58     16.79 o 
  -5  11  11        4.23        0.58     19.10 o 
  -3  11  11      105.87       92.61     21.42 o 
  -2  11  11       28.22       31.26     18.52 o 
  -1  11  11        4.46        8.68     16.79 o 
   0  11  11      113.88      108.82     24.31 o 
   1  11  11      102.05      103.03     22.57 o 
  -6  12  11       27.92        8.68     22.00 o 
  -5  12  11       21.61      -19.68     17.36 o 
  -3  12  11        1.39       14.47     17.94 o 
  -2  12  11        1.92       24.31     18.52 o 
  -1  12  11       80.79      127.34     24.31 o 
   0  12  11       21.88        5.21     19.10 o 
  -4  13  11       45.23       78.14     22.57 o 
  -3  13  11       76.95      117.50     25.47 o 
  -2  13  11       20.23       63.09     23.15 o 
  -1 -12  12       53.86       46.10     16.79 o 
   0 -12  12        1.15      -20.63     28.07 o 
   1 -12  12       32.28       41.10     13.34 o 
   2 -12  12       88.63      124.34     17.94 o 
   3 -12  12       31.16       30.43     17.94 o 
  -2 -11  12       90.22       77.56     19.68 o 
  -1 -11  12       23.35       18.22     17.65 o 
   0 -11  12       64.65       61.79     25.76 o 
   1 -11  12       98.93       99.38     25.76 o 
   2 -11  12       19.74       14.02     11.03 o 
   3 -11  12      108.74       98.88     14.49 o 
   4 -11  12        1.03        6.60     11.58 o 
  -3 -10  12      125.91      141.60     41.39 o 
  -2 -10  12        5.09       12.73      9.82 o 
  -1 -10  12       29.80       24.20     11.53 o 
   0 -10  12        5.28       13.60     10.64 o 
   1 -10  12        0.60       -0.29      9.41 o 
   2 -10  12      207.63      230.70     21.71 o 
   3 -10  12       27.84       58.33     12.73 o 
   4 -10  12       27.24       26.54     10.55 o 
   5 -10  12       35.42       36.38     11.53 o 
  -4  -9  12        0.26       -4.13      9.31 o 
  -3  -9  12        0.29       11.29     10.23 o 
  -2  -9  12      298.88      284.47     19.59 o 
  -1  -9  12        2.87       -4.47      7.90 o 
   0  -9  12      202.49      204.19     14.98 o 
   1  -9  12       20.60       16.87     19.68 o 
   2  -9  12        0.40       -5.88      7.79 o 
   3  -9  12      221.28      258.00     19.03 o 
   4  -9  12        0.19        2.89      7.91 o 
   5  -9  12       51.30       34.87     18.81 o 
   6  -9  12      178.88      188.09     24.02 o 
  -5  -8  12       26.67       19.46     12.73 o 
  -4  -8  12        2.10       -1.55     10.43 o 
  -3  -8  12       32.89       41.19     12.03 o 
  -2  -8  12      613.66      605.78     25.87 o 
  -1  -8  12      371.24      384.44     17.16 o 
   0  -8  12       47.45       29.49     10.10 o 
   1  -8  12       11.92        2.03      8.39 o 
   2  -8  12      261.01      258.02     14.70 o 
   3  -8  12       50.20       48.50     10.62 o 
   4  -8  12       68.36       97.67     25.47 o 
   5  -8  12        3.32        2.51      8.38 o 
   6  -8  12        3.99       20.14      9.72 o 
  -6  -7  12        2.08       28.34     12.36 o 
  -5  -7  12      230.71      232.61     19.12 o 
  -4  -7  12      167.59      150.86     22.86 o 
  -3  -7  12       24.44       27.98     11.03 o 
  -2  -7  12        7.68        4.46     10.62 o 
  -1  -7  12      126.28      130.19     11.38 o 
   0  -7  12      196.77      163.29     12.10 o 
   1  -7  12      127.81      119.98     10.74 o 
   2  -7  12      152.39      136.28     11.38 o 
   3  -7  12       71.08       80.42      9.89 o 
   4  -7  12       12.49        7.30      8.10 o 
   5  -7  12        0.24       11.87      9.00 o 
   6  -7  12       73.71      104.58     14.73 o 
  -6  -6  12      419.22      452.82     30.10 o 
  -5  -6  12        6.51       22.57     15.92 o 
  -4  -6  12       27.52       43.67     12.26 o 
  -3  -6  12     1078.52     1062.70     33.13 o 
  -2  -6  12      342.61      343.03     15.71 o 
  -1  -6  12      130.19      129.48     10.89 o 
   0  -6  12       15.24       18.10      7.50 o 
   1  -6  12       14.99       24.46      7.58 o 
   2  -6  12      400.60      396.53     16.70 o 
   3  -6  12        6.09        0.86      6.98 o 
   4  -6  12        3.00       15.09      7.28 o 
   5  -6  12       88.40       97.35     10.89 o 
   6  -6  12        6.29       16.22      8.26 o 
  -7  -5  12       33.79       59.53     14.60 o 
  -6  -5  12      216.74      226.25     19.59 o 
  -5  -5  12      765.21      736.83     32.70 o 
  -4  -5  12       28.47       28.32     12.24 o 
  -3  -5  12      844.07      803.33     28.68 o 
  -2  -5  12      917.93      907.35     22.91 o 
  -1  -5  12      224.29      196.56     12.61 o 
   0  -5  12      133.18      131.75     10.70 o 
   1  -5  12      603.14      616.82     19.82 o 
   2  -5  12      609.54      556.68     26.50 o 
   3  -5  12      229.34      244.34     14.34 o 
   4  -5  12       84.46       87.97     10.40 o 
   5  -5  12      264.75      301.86     19.58 o 
   6  -5  12       73.94       73.74     13.90 o 
  -7  -4  12      194.54      181.23     30.39 o 
  -6  -4  12      250.27      278.19     20.84 o 
  -5  -4  12      523.46      513.31     26.34 o 
  -4  -4  12       75.05       78.32     13.76 o 
  -3  -4  12      224.85      257.29     19.18 o 
  -2  -4  12      177.83      177.47     18.23 o 
  -1  -4  12      336.52      322.99     14.89 o 
   0  -4  12      332.47      332.59     15.18 o 
   1  -4  12        1.07        4.48      7.05 o 
   2  -4  12       13.50       14.45      7.00 o 
   3  -4  12      676.47      610.96     33.50 o 
   4  -4  12      228.80      257.11     14.46 o 
   5  -4  12       48.86       47.96      8.91 o 
   6  -4  12      155.09      160.69     16.77 o 
  -7  -3  12      103.91      117.20     16.96 o 
  -6  -3  12       56.31       74.73     14.05 o 
  -5  -3  12      456.93      447.49     24.20 o 
  -4  -3  12      655.36      660.09     27.44 o 
  -3  -3  12        4.01       26.61     11.78 o 
  -2  -3  12      100.28      104.51     18.81 o 
  -1  -3  12      509.29      499.71     22.74 o 
   0  -3  12        2.44       -9.37      6.24 o 
   1  -3  12      291.67      290.52     14.48 o 
   2  -3  12      263.12      260.20     13.91 o 
   3  -3  12        4.95       -2.10      6.51 o 
   4  -3  12        7.89        1.26      6.46 o 
   5  -3  12       43.72       41.67     11.87 o 
   6  -3  12       80.44       92.22     14.53 o 
  -8  -2  12      160.97      172.07     19.45 o 
  -7  -2  12       35.05       32.13     13.07 o 
  -6  -2  12       19.68       18.92     14.76 o 
  -5  -2  12        0.71      -10.08     22.28 o 
  -4  -2  12       64.62       57.88     12.79 o 
  -3  -2  12        2.07       -8.62     17.36 o 
  -2  -2  12      262.34      237.66     13.17 o 
  -1  -2  12      852.09      785.90     24.73 o 
   0  -2  12      250.31      249.89     13.49 o 
   1  -2  12       73.96       80.09      9.20 o 
   2  -2  12      449.98      411.71     16.68 o 
   3  -2  12      185.24      191.62     12.43 o 
   4  -2  12      177.75      172.85     15.95 o 
   5  -2  12       15.76       -1.64      9.18 o 
   6  -2  12       35.64       42.40     30.10 o 
  -8  -1  12       27.44       43.30     14.01 o 
  -7  -1  12        4.59       10.68     13.31 o 
  -6  -1  12      168.78      161.33     17.94 o 
  -5  -1  12       77.87       64.78     14.18 o 
  -4  -1  12       44.52       62.42     14.17 o 
  -3  -1  12       40.24       37.37     12.44 o 
  -2  -1  12       86.36       93.11      9.69 o 
  -1  -1  12       85.45       89.40      9.87 o 
   0  -1  12       27.14       29.53      7.75 o 
   1  -1  12       47.25       53.98      8.64 o 
   2  -1  12      386.55      397.57     21.44 o 
   3  -1  12      804.00      819.86     22.15 o 
   4  -1  12      586.88      584.24     25.58 o 
   5  -1  12       12.06       11.14      9.59 o 
   6  -1  12       29.41       32.99     17.65 o 
  -8   0  12       25.40       34.95     14.18 o 
  -7   0  12       11.02       20.22     13.89 o 
  -6   0  12        6.44       15.45     12.31 o 
  -5   0  12      570.83      566.39     26.68 o 
  -4   0  12       72.56       65.57     14.46 o 
  -3   0  12      244.30      242.30     19.44 o 
  -2   0  12      785.76      762.74     20.27 o 
  -1   0  12      556.87      599.75     18.71 o 
   0   0  12        6.95       -1.33      6.63 o 
   1   0  12       62.24       53.96      8.52 o 
   2   0  12        6.14        9.59      7.05 o 
   3   0  12        7.72        0.00      8.60 o 
   4   0  12      205.69      222.45     22.00 o 
   5   0  12       48.38       52.74     12.48 o 
   6   0  12        1.02       -2.92      9.30 o 
  -8   1  12       28.18       26.76     12.96 o 
  -7   1  12      101.29      100.14     15.70 o 
  -6   1  12        1.92      -11.05     11.58 o 
  -5   1  12      106.46      120.12     27.78 o 
  -4   1  12      143.45      128.05     16.13 o 
  -3   1  12       32.67       27.04     12.85 o 
  -2   1  12      960.85      969.58     32.62 o 
  -1   1  12      697.00      665.48     19.83 o 
   0   1  12       72.41       72.44     12.85 o 
   1   1  12      477.97      445.91     16.59 o 
   2   1  12     1199.57     1152.48     32.95 o 
   3   1  12      102.72      131.39     14.53 o 
   4   1  12      216.51      231.51     17.99 o 
   5   1  12        2.31       10.41     10.43 o 
   6   1  12        0.46        8.10     10.23 o 
  -8   2  12       62.91       76.42     30.10 o 
  -7   2  12      126.11      106.38     15.99 o 
  -6   2  12      983.40      930.37     32.37 o 
  -5   2  12      146.58      169.43     20.55 o 
  -4   2  12       77.75       39.69     13.89 o 
  -3   2  12       67.51       69.47     14.12 o 
  -2   2  12      331.42      329.92     15.10 o 
  -1   2  12      642.26      656.73     19.74 o 
   0   2  12      327.65      326.38     14.77 o 
   1   2  12      468.15      458.01     16.52 o 
   2   2  12       91.76       96.06     12.67 o 
   3   2  12      226.14      209.72     17.18 o 
   4   2  12      407.70      432.14     23.51 o 
   5   2  12      135.74      154.99     16.78 o 
   6   2  12       62.72       51.80     20.84 o 
  -8   3  12       14.08       22.51     12.35 o 
  -7   3  12       31.27       15.98     19.39 o 
  -6   3  12      235.21      225.28     19.19 o 
  -5   3  12      671.94      618.03     26.14 o 
  -4   3  12      442.51      400.52     31.83 o 
  -3   3  12       64.58       80.50     13.90 o 
  -2   3  12       90.51      107.00     10.62 o 
  -1   3  12      702.71      679.91     22.56 o 
   0   3  12      115.04      119.86     10.99 o 
   1   3  12      255.27      261.05     17.39 o 
   2   3  12      159.50      189.91     15.72 o 
   3   3  12       60.21       69.60     25.47 o 
   4   3  12       17.79       25.63     12.44 o 
   5   3  12        3.71        0.11      8.57 o 
  -8   4  12      114.81      108.85     29.23 o 
  -7   4  12       28.74       32.30     13.60 o 
  -6   4  12       31.20       33.82     12.50 o 
  -5   4  12      365.36      335.81     21.18 o 
  -4   4  12       31.27       18.50     18.23 o 
  -3   4  12      747.38      690.23     27.52 o 
  -2   4  12       58.42       74.31     12.19 o 
  -1   4  12      474.37      461.70     17.63 o 
   0   4  12      430.81      418.96     24.26 o 
   1   4  12       42.88       56.47     11.05 o 
   2   4  12       18.84        9.24     17.65 o 
   3   4  12       93.89       96.07     13.92 o 
   4   4  12       31.46       51.48     12.26 o 
   5   4  12        0.30        6.31     10.02 o 
  -8   5  12      112.91      101.73     18.81 o 
  -7   5  12       97.08      115.22     15.51 o 
  -6   5  12      535.05      540.61     25.17 o 
  -5   5  12       89.03       68.40     13.21 o 
  -4   5  12      275.03      266.46     28.65 o 
  -3   5  12      155.68      166.58     18.31 o 
  -2   5  12      854.80      860.19     22.68 o 
  -1   5  12      129.27      146.55     12.58 o 
   0   5  12      188.72      175.06     15.54 o 
   1   5  12      220.25      223.20     28.36 o 
   2   5  12       65.04       62.97     20.26 o 
   3   5  12       52.20       79.25     13.43 o 
   4   5  12      176.10      184.69     18.01 o 
  -8   6  12      120.97       79.88     26.05 o 
  -7   6  12       15.34       12.10     11.03 o 
  -6   6  12       32.72       19.77     23.44 o 
  -5   6  12     1605.71     1572.31     39.30 o 
  -4   6  12      330.96      319.51     20.42 o 
  -3   6  12      147.89      145.86     11.64 o 
  -2   6  12       95.31      102.02     10.70 o 
  -1   6  12      685.69      729.78     26.18 o 
   0   6  12      345.62      347.39     43.99 o 
   1   6  12      156.60      144.24     14.90 o 
   2   6  12       66.44       91.42     13.51 o 
   3   6  12       14.82       11.26     10.55 o 
   4   6  12       11.22      -10.33     10.42 o 
  -8   7  12      196.83      162.07     30.68 o 
  -7   7  12      152.44      148.76     27.78 o 
  -6   7  12       17.53        9.84     20.26 o 
  -5   7  12        0.43      -14.83     10.38 o 
  -4   7  12      109.54       89.92     14.99 o 
  -3   7  12      584.60      575.68     19.76 o 
  -2   7  12       99.14       84.83     10.89 o 
  -1   7  12       98.41       84.80     13.49 o 
   0   7  12      123.48      125.98     14.93 o 
   1   7  12      593.73      528.24     24.55 o 
   2   7  12        1.84       -9.66      9.61 o 
   3   7  12       91.84       93.42     14.83 o 
  -8   8  12        0.48      -28.94     19.68 o 
  -7   8  12      268.84      279.57     33.57 o 
  -6   8  12      156.47      154.54     26.63 o 
  -5   8  12      344.61      362.34     33.57 o 
  -4   8  12      534.45      616.44     38.78 o 
  -3   8  12       38.40       30.59      9.95 o 
  -2   8  12       63.64       63.06     12.77 o 
  -1   8  12       12.16       -7.03      8.79 o 
   0   8  12       15.52       11.58     11.05 o 
   1   8  12       48.13       66.95     12.69 o 
   2   8  12       43.69       29.25     11.62 o 
   3   8  12        4.25       -7.78      9.39 o 
  -7   9  12      143.15      146.44     27.78 o 
  -6   9  12        5.89      -20.26     18.52 o 
  -5   9  12      115.01      120.39     26.05 o 
  -4   9  12      117.63      141.23     25.47 o 
  -3   9  12      357.22      366.39     29.52 o 
  -2   9  12      106.72      118.08     20.26 o 
  -1   9  12       36.91       57.81     12.26 o 
   0   9  12       98.73      107.30     15.08 o 
   1   9  12        0.75       16.30     17.65 o 
   2   9  12       10.82       -6.18     17.08 o 
  -7  10  12       38.29       41.67     24.31 o 
  -6  10  12      111.19       79.30     22.57 o 
  -5  10  12        5.52      -11.00     17.94 o 
  -4  10  12       17.50      -11.00     18.52 o 
  -3  10  12       22.92       37.62     16.21 o 
  -2  10  12      140.80      124.45     22.57 o 
  -1  10  12       88.17      109.98     22.57 o 
   0  10  12      172.12      195.64     28.36 o 
   1  10  12      146.11      195.38     19.12 o 
  -6  11  12       10.79       35.89     21.42 o 
  -5  11  12        4.74       -6.95     17.36 o 
  -3  11  12       18.35       18.52     16.79 o 
  -2  11  12       51.97       32.99     19.10 o 
  -1  11  12       31.45       35.31     17.36 o 
   0  11  12       48.90       50.36     19.68 o 
  -3  12  12        7.41       19.10     16.21 o 
  -2  12  12      120.46      125.60     24.31 o 
  -1 -11  13        2.94        6.98     11.26 o 
   0 -11  13        7.02       -1.57     10.38 o 
   1 -11  13       32.35       15.72     11.25 o 
   2 -11  13       80.16       96.62     25.47 o 
   3 -11  13       17.46       38.48     12.67 o 
  -3 -10  13        3.17        3.97     11.87 o 
  -2 -10  13       73.55       86.93     13.84 o 
  -1 -10  13       13.09       12.21     11.12 o 
   0 -10  13        2.20        2.03     10.64 o 
   1 -10  13      131.13      128.43     15.95 o 
   2 -10  13       34.12       24.61     16.79 o 
   3 -10  13        0.16        5.17      8.76 o 
   4 -10  13       19.63       24.93     10.79 o 
  -4  -9  13       10.40       13.47     10.79 o 
  -3  -9  13       34.03       52.23     12.44 o 
  -2  -9  13      164.73      191.39     35.31 o 
  -1  -9  13       16.85        5.12      8.10 o 
   0  -9  13       78.40       63.58     10.35 o 
   1  -9  13       19.30       18.18     10.38 o 
   2  -9  13       19.08       28.42     10.79 o 
   3  -9  13       50.92       67.95     14.18 o 
   4  -9  13       11.91       13.42      8.74 o 
   5  -9  13       15.09       22.17     10.55 o 
  -4  -8  13       13.03       11.10     11.26 o 
  -3  -8  13       59.63       60.13     12.61 o 
  -2  -8  13      205.72      228.10     18.59 o 
  -1  -8  13      106.90       95.59     14.48 o 
   0  -8  13        9.79       11.56      7.96 o 
   1  -8  13       88.63       96.01     10.78 o 
   2  -8  13       23.58       39.03      9.42 o 
   3  -8  13       26.72       36.86     10.43 o 
   4  -8  13       21.17       31.56     10.38 o 
   5  -8  13        2.41       20.33     15.05 o 
  -5  -7  13       23.55       37.58     12.92 o 
  -4  -7  13       29.96       28.41     16.50 o 
  -3  -7  13      262.46      229.20     18.77 o 
  -2  -7  13      398.29      447.76     22.99 o 
  -1  -7  13      236.85      214.31     13.74 o 
   0  -7  13       32.06       43.33     14.03 o 
   1  -7  13       87.40       82.76     13.64 o 
   2  -7  13      752.68      738.93     22.57 o 
   3  -7  13      108.37      108.56     10.99 o 
   4  -7  13      236.72      213.70     14.99 o 
   5  -7  13      169.33      171.14     18.23 o 
  -6  -6  13      329.40      359.27     23.88 o 
  -5  -6  13       35.22       34.60     13.02 o 
  -4  -6  13      212.25      193.50     41.67 o 
  -3  -6  13       14.67       32.57     11.62 o 
  -2  -6  13       36.04       53.86     12.89 o 
  -1  -6  13      224.38      241.12     13.96 o 
   0  -6  13       39.35       24.39     16.76 o 
   1  -6  13       26.46       35.72      8.69 o 
   2  -6  13      553.63      546.17     20.03 o 
   3  -6  13       34.65       27.52      8.55 o 
   4  -6  13       16.43       29.83      9.08 o 
   5  -6  13       22.39       15.40      8.81 o 
   6  -6  13       37.27       26.54     12.36 o 
  -6  -5  13      116.06      134.90     27.78 o 
  -5  -5  13      259.09      285.18     21.25 o 
  -4  -5  13       26.85       16.41     11.53 o 
  -3  -5  13      235.83      208.19     18.54 o 
  -2  -5  13      595.05      538.60     28.94 o 
  -1  -5  13        7.58        1.83      9.03 o 
   0  -5  13       31.71       33.09      8.52 o 
   1  -5  13       13.76       16.27      7.48 o 
   2  -5  13      420.78      448.17     18.25 o 
   3  -5  13      527.62      498.78     19.26 o 
   4  -5  13       72.08       77.72     20.77 o 
   5  -5  13       90.14       77.76     11.10 o 
   6  -5  13       55.18       57.02     13.90 o 
  -7  -4  13       23.55       37.70     13.92 o 
  -6  -4  13      295.90      319.74     22.82 o 
  -5  -4  13      151.72      187.17     18.77 o 
  -4  -4  13       19.09       27.66     12.93 o 
  -3  -4  13        1.16        3.24     10.70 o 
  -2  -4  13       21.30       43.40     12.48 o 
  -1  -4  13      447.66      478.94     17.96 o 
   0  -4  13       69.93       69.43      9.96 o 
   1  -4  13        2.93        6.51      7.51 o 
   2  -4  13       80.77       78.72     10.22 o 
   3  -4  13      273.27      295.13     15.88 o 
   4  -4  13        6.13       18.88      8.05 o 
   5  -4  13       19.70       20.76     11.87 o 
   6  -4  13       20.37       12.70     25.18 o 
  -7  -3  13      135.05      127.29     28.65 o 
  -6  -3  13        1.04       -5.49     11.46 o 
  -5  -3  13       18.83       12.72     12.03 o 
  -4  -3  13       46.12       43.58     13.34 o 
  -3  -3  13      329.50      330.68     20.77 o 
  -2  -3  13      481.15      421.98     23.15 o 
  -1  -3  13       67.93       65.80      9.51 o 
   0  -3  13       61.74       80.35     10.30 o 
   1  -3  13       22.65       16.11      7.85 o 
   2  -3  13      185.75      219.74     13.78 o 
   3  -3  13      593.58      674.71     21.55 o 
   4  -3  13       35.87       35.37     16.39 o 
   5  -3  13       35.27       16.96     10.62 o 
   6  -3  13        1.59        7.22     16.21 o 
  -7  -2  13       10.01        0.53     11.39 o 
  -6  -2  13      578.69      617.06     29.16 o 
  -5  -2  13       52.87       57.01     13.34 o 
  -4  -2  13      141.65      163.75     18.04 o 
  -3  -2  13       59.39       74.71     13.84 o 
  -2  -2  13       48.35       46.98      8.91 o 
  -1  -2  13      294.02      312.57     22.51 o 
   0  -2  13        0.76       -2.03      6.51 o 
   1  -2  13      215.02      200.09     18.51 o 
   2  -2  13      583.88      587.20     19.77 o 
   3  -2  13       60.14       64.45      9.43 o 
   4  -2  13      193.31      209.61     18.62 o 
   5  -2  13       10.76       11.78     10.62 o 
   6  -2  13      121.41      118.08     15.96 o 
  -8  -1  13       62.98       73.43     15.28 o 
  -7  -1  13       47.38       43.37     13.59 o 
  -6  -1  13       37.43       34.90     12.09 o 
  -5  -1  13        7.26       18.35     11.95 o 
  -4  -1  13       28.96       31.15     18.81 o 
  -3  -1  13        0.76       14.55     11.82 o 
  -2  -1  13     3517.26     3389.90     79.05 o 
  -1  -1  13      658.73      649.71     24.22 o 
   0  -1  13        4.91        6.43      8.99 o 
   1  -1  13      117.63       98.58     10.24 o 
   2  -1  13       59.79       63.34      9.07 o 
   3  -1  13      259.53      301.20     33.57 o 
   4  -1  13      121.03      152.18     16.77 o 
   5  -1  13       22.13       22.35     22.57 o 
   6  -1  13        9.76       -9.45      9.42 o 
  -8   0  13        5.23       18.82     12.13 o 
  -7   0  13       23.97       27.67     12.79 o 
  -6   0  13      332.77      368.20     23.63 o 
  -5   0  13      810.11      832.03     31.28 o 
  -4   0  13      150.21      157.88     17.72 o 
  -3   0  13       64.57       53.80     14.12 o 
  -2   0  13        0.68       -1.04      6.52 o 
  -1   0  13      610.95      603.53     19.83 o 
   0   0  13      272.49      253.64     13.73 o 
   1   0  13        0.48       -2.16      6.46 o 
   2   0  13      309.35      317.60     15.41 o 
   3   0  13      747.53      781.12     29.47 o 
   4   0  13       15.34       15.48     11.25 o 
   5   0  13       27.99       33.89     12.10 o 
  -8   1  13       98.28       97.49     16.27 o 
  -7   1  13      314.18      328.54     22.38 o 
  -6   1  13      116.67      122.32     19.10 o 
  -5   1  13      158.53      166.80     17.72 o 
  -4   1  13       11.11        9.18     12.08 o 
  -3   1  13      438.81      401.87     26.92 o 
  -2   1  13       39.27       48.68      9.03 o 
  -1   1  13      353.65      372.60     16.60 o 
   0   1  13       28.08       20.41      7.75 o 
   1   1  13      419.93      392.83     16.52 o 
   2   1  13       12.21       13.16      9.31 o 
   3   1  13       33.86       49.08     15.63 o 
   4   1  13       61.03       70.67     21.13 o 
   5   1  13       32.51       55.13     13.67 o 
  -8   2  13       11.63        9.61     14.47 o 
  -7   2  13      116.01       87.19     26.34 o 
  -6   2  13      382.73      351.67     23.06 o 
  -5   2  13      798.22      815.13     30.56 o 
  -4   2  13       22.88       18.59     12.93 o 
  -3   2  13       59.31       69.30     14.42 o 
  -2   2  13      254.65      288.86     14.72 o 
  -1   2  13       45.91       42.34      9.11 o 
   0   2  13      710.57      694.86     20.65 o 
   1   2  13       12.19        5.10      9.59 o 
   2   2  13      147.10      152.44     15.72 o 
   3   2  13        0.35       -4.51      9.15 o 
   4   2  13       18.71       14.73     10.70 o 
   5   2  13       41.26       43.99     13.10 o 
  -8   3  13       12.17       -2.89     11.75 o 
  -7   3  13      134.87      150.08     18.22 o 
  -6   3  13      113.73      123.45     17.22 o 
  -5   3  13      226.25      244.75     19.86 o 
  -4   3  13        6.94        8.48     11.40 o 
  -3   3  13      786.64      746.34     34.73 o 
  -2   3  13       18.04       15.13      7.87 o 
  -1   3  13       81.87       88.45     10.28 o 
   0   3  13       98.78      110.54     11.04 o 
   1   3  13        0.30       -4.83      8.06 o 
   2   3  13       22.47       42.38     21.71 o 
   3   3  13      204.19      208.01     30.10 o 
   4   3  13      134.13      147.64     17.94 o 
   5   3  13       20.23       17.05     11.37 o 
  -8   4  13        9.30       29.11     12.74 o 
  -7   4  13      126.96      134.23     23.15 o 
  -6   4  13      126.05      145.33     17.66 o 
  -5   4  13     1594.16     1621.76     91.16 o 
  -4   4  13      476.75      497.07     24.81 o 
  -3   4  13      166.17      164.35     18.52 o 
  -2   4  13      775.18      708.10     20.97 o 
  -1   4  13      490.04      473.88     28.01 o 
   0   4  13       87.55       74.24     12.85 o 
   1   4  13       24.45       33.57     13.31 o 
   2   4  13      127.50      107.02     14.33 o 
   3   4  13       30.15       35.22     11.66 o 
   4   4  13       38.84       52.82     12.67 o 
  -8   5  13       87.13       81.13     15.69 o 
  -7   5  13        0.60       -4.38     10.69 o 
  -6   5  13        4.42        2.06     11.40 o 
  -5   5  13       89.45       87.88     14.99 o 
  -4   5  13        0.76        7.99     12.10 o 
  -3   5  13      189.34      164.24     23.15 o 
  -2   5  13      269.56      275.87     15.09 o 
  -1   5  13      361.38      389.66     17.24 o 
   0   5  13     1066.86     1051.30     35.31 o 
   1   5  13       38.84       29.75     10.70 o 
   2   5  13        0.39        0.38      9.97 o 
   3   5  13       11.33       14.55     11.37 o 
   4   5  13       14.38       16.10     22.86 o 
  -8   6  13      160.56      191.01     32.41 o 
  -7   6  13       50.63       50.63     13.32 o 
  -6   6  13      364.62      341.38     22.28 o 
  -5   6  13      191.08      199.66     18.46 o 
  -4   6  13       88.13       90.68     16.21 o 
  -3   6  13       54.37       39.99     13.90 o 
  -2   6  13       38.63       38.62      9.62 o 
  -1   6  13        9.69        9.65      9.04 o 
   0   6  13      129.25      161.84     16.37 o 
   1   6  13      125.23      116.68     26.63 o 
   2   6  13      280.66      311.68     21.05 o 
   3   6  13      257.64      279.83     21.68 o 
  -8   7  13       23.74        1.74     23.73 o 
  -7   7  13      118.81      134.29     27.78 o 
  -6   7  13       38.41       15.05     19.10 o 
  -5   7  13      747.52      726.28     28.59 o 
  -4   7  13      258.54      227.65     19.18 o 
  -3   7  13       11.72        9.06     11.66 o 
  -2   7  13      325.67      310.18     24.60 o 
  -1   7  13      741.77      776.36     28.64 o 
   0   7  13       32.43       22.86     10.64 o 
   1   7  13       10.91        2.32      9.41 o 
   2   7  13       39.28       35.89     17.36 o 
   3   7  13        0.16       -6.91     22.28 o 
  -7   8  13      147.16       89.14     28.94 o 
  -6   8  13       82.71       57.30     25.47 o 
  -5   8  13      401.02      423.12     36.47 o 
  -4   8  13        0.48       -6.37     17.94 o 
  -3   8  13       90.92       76.42     11.28 o 
  -2   8  13      175.16      172.96     22.86 o 
  -1   8  13       35.41       28.38     11.85 o 
   0   8  13      100.51      129.26     15.96 o 
   1   8  13       36.66       50.82     14.18 o 
   2   8  13       39.33       42.73     14.76 o 
  -7   9  13       12.21       -8.10     22.00 o 
  -6   9  13      141.84      131.97     28.36 o 
  -5   9  13        0.63      -23.44     15.63 o 
  -4   9  13      113.29      140.65     26.63 o 
  -3   9  13       23.34       38.78     16.21 o 
  -2   9  13       42.05       38.78     16.79 o 
  -1   9  13       76.23       92.91     14.31 o 
   0   9  13       60.46       64.54     14.33 o 
   1   9  13        4.00       17.86     26.92 o 
  -6  10  13       50.90       69.46     25.47 o 
  -5  10  13      330.53      368.13     37.04 o 
  -3  10  13       50.58       74.67     18.52 o 
  -2  10  13        9.65       15.05     16.21 o 
  -1  10  13       16.26       31.26     17.94 o 
   0  10  13        9.15       30.68     17.36 o 
  -5  11  13       28.24       16.79     22.00 o 
  -3  11  13        6.54      -11.00     14.47 o 
  -2  11  13       21.02       56.72     19.10 o 
  -1  11  13      130.29      172.49     27.78 o 
  -2 -10  14       23.21       53.87     13.10 o 
  -1 -10  14        0.89        8.10     15.05 o 
   0 -10  14        7.64        8.39     11.44 o 
   1 -10  14      237.81      247.13     20.45 o 
   2 -10  14        8.28        7.22      9.18 o 
   3 -10  14        9.58       11.15     10.02 o 
  -3  -9  14      269.37      256.28     20.68 o 
  -2  -9  14       11.12       26.99     12.16 o 
  -1  -9  14       54.58       67.42     11.12 o 
   0  -9  14        0.22       -1.60      8.24 o 
   1  -9  14       80.41       93.79     19.10 o 
   2  -9  14       44.32       40.81     11.46 o 
   3  -9  14        6.81       -2.19      7.74 o 
   4  -9  14        0.46       12.82      9.31 o 
  -4  -8  14       56.47       56.45     14.31 o 
  -3  -8  14       25.42       36.98     12.89 o 
  -2  -8  14      212.36      240.39     19.85 o 
  -1  -8  14        1.89       -6.47      7.61 o 
   0  -8  14       57.46       54.42     10.09 o 
   1  -8  14      130.66      158.00     12.81 o 
   2  -8  14       58.71       65.18     10.44 o 
   3  -8  14       21.68       34.23     11.29 o 
   4  -8  14       95.28      106.56     25.76 o 
  -4  -7  14        5.85        0.40     11.44 o 
  -3  -7  14      258.83      284.63     21.41 o 
  -2  -7  14      373.39      413.14     30.68 o 
  -1  -7  14      194.49      216.57     14.21 o 
   0  -7  14       10.37       21.28      8.55 o 
   1  -7  14       27.16       20.47      8.55 o 
   2  -7  14      248.36      297.16     23.79 o 
   3  -7  14       61.30       70.29      9.96 o 
   4  -7  14       17.56        4.39     10.18 o 
   5  -7  14       45.52       71.32     13.90 o 
  -5  -6  14       59.85       61.16     29.52 o 
  -4  -6  14      280.37      327.09     22.71 o 
  -3  -6  14       47.12       38.29     12.48 o 
  -2  -6  14        6.60       30.05     11.78 o 
  -1  -6  14       12.89       20.10     11.91 o 
   0  -6  14       46.23       55.94     14.69 o 
   1  -6  14      207.18      214.28     22.07 o 
   2  -6  14      154.04      171.32     13.57 o 
   3  -6  14       63.52       53.21      9.78 o 
   4  -6  14       11.51        7.10      8.07 o 
   5  -6  14       76.76       90.86     12.15 o 
  -6  -5  14      151.07      157.41     18.30 o 
  -5  -5  14       31.66       37.78     19.97 o 
  -4  -5  14        5.00       -2.89     20.26 o 
  -3  -5  14      508.84      573.75     53.25 o 
  -2  -5  14      168.22      182.23     16.98 o 
  -1  -5  14        7.32        8.10      7.47 o 
   0  -5  14      143.29      155.55     22.07 o 
   1  -5  14       75.28       79.23     10.31 o 
   2  -5  14      104.37      101.42     16.75 o 
   3  -5  14       23.60       17.16      8.65 o 
   4  -5  14        0.48       -4.14      7.03 o 
   5  -5  14      112.65       93.97     26.05 o 
  -6  -4  14       57.61       75.67     15.54 o 
  -5  -4  14        0.59        9.28     12.03 o 
  -4  -4  14       56.15       61.79     33.28 o 
  -3  -4  14       23.18       19.83     12.48 o 
  -2  -4  14      461.98      451.94     29.23 o 
  -1  -4  14      220.11      193.75     13.44 o 
   0  -4  14       35.12       30.74      8.59 o 
   1  -4  14      482.69      445.82     18.40 o 
   2  -4  14      119.65      112.04     11.90 o 
   3  -4  14      291.42      325.67     16.96 o 
   4  -4  14       29.87       25.44      8.64 o 
   5  -4  14        0.45       -4.47     10.29 o 
  -6  -3  14      355.85      449.81     25.96 o 
  -5  -3  14        2.23       -7.42     10.98 o 
  -4  -3  14      208.76      237.61     20.42 o 
  -3  -3  14       36.60       28.40     12.67 o 
  -2  -3  14      416.04      459.31     29.23 o 
  -1  -3  14      135.60      156.59     12.16 o 
   0  -3  14        0.35       -2.89      6.87 o 
   1  -3  14        7.91        3.21      7.05 o 
   2  -3  14       14.90       23.28      8.19 o 
   3  -3  14       36.74       40.67     13.06 o 
   4  -3  14        1.40        5.24     10.71 o 
   5  -3  14      202.90      218.98     19.85 o 
  -7  -2  14       38.67       58.08     14.73 o 
  -6  -2  14        0.32        2.22     12.42 o 
  -5  -2  14        0.42      -12.63     11.21 o 
  -4  -2  14       39.41       27.12     16.79 o 
  -3  -2  14       67.54       65.46     13.67 o 
  -2  -2  14      830.25      870.60     36.18 o 
  -1  -2  14      407.20      373.28     16.77 o 
   0  -2  14       12.53       13.08      7.66 o 
   1  -2  14       71.57       70.83      9.77 o 
   2  -2  14      306.35      280.31     15.26 o 
   3  -2  14       92.66      101.20     11.28 o 
   4  -2  14        0.17       -1.97     10.43 o 
   5  -2  14        5.20        0.87     14.18 o 
  -7  -1  14      131.47      159.24     27.20 o 
  -6  -1  14      294.49      307.29     54.41 o 
  -5  -1  14        7.58       -3.43     22.28 o 
  -4  -1  14       39.25       69.50     17.36 o 
  -3  -1  14       14.88        7.77     11.53 o 
  -2  -1  14       55.90       66.17     13.51 o 
  -1  -1  14      164.08      172.64     12.92 o 
   0  -1  14      316.56      324.30     15.78 o 
   1  -1  14       77.13       96.46     10.37 o 
   2  -1  14       54.33       70.28     18.36 o 
   3  -1  14       49.98       66.29     13.08 o 
   4  -1  14       35.81       25.40     11.53 o 
   5  -1  14       83.26       98.52     15.95 o 
  -7   0  14       92.86       85.46     20.26 o 
  -6   0  14      226.89      233.26     22.86 o 
  -5   0  14       65.01       79.96     15.66 o 
  -4   0  14      184.17      189.52     18.46 o 
  -3   0  14       54.77       53.58     13.71 o 
  -2   0  14      402.63      459.63     23.74 o 
  -1   0  14      181.95      214.02     13.71 o 
   0   0  14      144.40      153.18     12.40 o 
   1   0  14       41.92       52.67     10.37 o 
   2   0  14       19.07       -3.25     11.87 o 
   3   0  14      157.43      170.89     21.42 o 
   4   0  14       18.94       24.24     11.66 o 
   5   0  14        9.27        3.40     16.79 o 
  -7   1  14        2.91        4.01     12.73 o 
  -6   1  14      158.49      162.04     18.20 o 
  -5   1  14      759.62      763.94     41.96 o 
  -4   1  14      200.71      216.88     19.86 o 
  -3   1  14       32.98       22.00     13.08 o 
  -2   1  14      329.21      338.39     16.83 o 
  -1   1  14       26.38       18.96      8.06 o 
   0   1  14      110.53      109.44     10.95 o 
   1   1  14       48.07       54.31      9.57 o 
   2   1  14        2.47        5.23      9.87 o 
   3   1  14      111.43      133.41     16.36 o 
   4   1  14        5.74       -4.04     14.18 o 
   5   1  14       27.41        9.75     12.16 o 
  -7   2  14      127.39      148.70     37.62 o 
  -6   2  14      172.20      198.64     32.70 o 
  -5   2  14        1.57       17.63     12.37 o 
  -4   2  14      196.32      194.49     22.57 o 
  -3   2  14       16.87        4.72     12.61 o 
  -2   2  14       56.14       69.32     10.21 o 
  -1   2  14       32.53       13.85      8.20 o 
   0   2  14        6.96        2.31      8.46 o 
   1   2  14        0.52       -5.86      8.32 o 
   2   2  14      352.04      344.93     21.48 o 
   3   2  14       24.88       24.32     16.50 o 
   4   2  14       80.56       82.02     15.75 o 
  -7   3  14       31.02       44.09     14.60 o 
  -6   3  14      210.87      235.03     20.03 o 
  -5   3  14      567.22      587.85     27.86 o 
  -4   3  14      357.47      350.43     22.17 o 
  -3   3  14        0.39        1.45     12.69 o 
  -2   3  14       56.32       67.71      9.70 o 
  -1   3  14       34.40       19.29     10.28 o 
   0   3  14       18.13       23.43      9.96 o 
   1   3  14       58.27       80.28     13.08 o 
   2   3  14       40.86       30.81     12.07 o 
   3   3  14       99.97       78.20     14.53 o 
   4   3  14        3.07       12.43     11.44 o 
  -7   4  14       14.97       -1.41     19.10 o 
  -6   4  14       92.16       83.13     15.95 o 
  -5   4  14       10.02       11.09     11.66 o 
  -4   4  14        5.44       -2.77     11.82 o 
  -3   4  14      325.79      300.92     34.73 o 
  -2   4  14      408.89      386.83     17.68 o 
  -1   4  14      217.31      252.42     15.08 o 
   0   4  14       32.05       26.96     11.11 o 
   1   4  14      199.16      181.08     19.97 o 
   2   4  14       11.15       18.65     10.85 o 
   3   4  14      229.74      258.26     20.64 o 
   4   4  14       29.22       45.68     13.90 o 
  -7   5  14      277.81      311.62     24.02 o 
  -6   5  14      171.25      158.12     28.65 o 
  -5   5  14      467.97      511.48     26.45 o 
  -4   5  14      189.40      209.98     24.60 o 
  -3   5  14       11.01       -6.95     17.08 o 
  -2   5  14      205.47      185.95     13.63 o 
  -1   5  14       34.21       36.16     11.66 o 
   0   5  14      129.55      122.89     14.73 o 
   1   5  14        5.18       11.37     10.13 o 
   2   5  14      316.34      317.34     21.87 o 
   3   5  14       72.35       95.62     16.13 o 
  -7   6  14        0.28       -0.92     11.78 o 
  -6   6  14        6.10        1.98     12.24 o 
  -5   6  14        6.19        2.23     16.50 o 
  -4   6  14       92.15       88.14     15.98 o 
  -3   6  14       63.11       63.87     22.57 o 
  -2   6  14      522.84      534.07     26.10 o 
  -1   6  14      249.13      256.89     19.63 o 
   0   6  14       31.01       32.52     11.58 o 
   1   6  14      209.80      190.25     24.31 o 
   2   6  14       23.15       26.80     12.36 o 
  -7   7  14       27.62       37.04     26.05 o 
  -6   7  14       81.97       61.93     26.05 o 
  -5   7  14      230.91      220.27     20.42 o 
  -4   7  14        8.06       -0.51     11.78 o 
  -3   7  14        2.54      -14.29     11.62 o 
  -2   7  14       76.05       66.93     30.68 o 
  -1   7  14      213.70      226.03     18.83 o 
   0   7  14       87.11      101.37     15.34 o 
   1   7  14       37.24       19.85     12.07 o 
   2   7  14        9.72       15.63     12.69 o 
  -6   8  14       54.55       32.99     24.89 o 
  -5   8  14       61.19       79.30     25.47 o 
  -4   8  14       82.46       56.15     22.00 o 
  -3   8  14       45.05       61.35     20.84 o 
  -2   8  14        1.11       14.79     10.85 o 
  -1   8  14      231.53      227.67     19.22 o 
   0   8  14        2.36       -7.94     27.78 o 
   1   8  14        9.15       23.60     13.02 o 
  -6   9  14        3.93       27.78     23.73 o 
  -5   9  14      185.31      211.27     32.41 o 
  -4   9  14      177.92      180.01     29.52 o 
  -2   9  14       43.15       59.62     18.52 o 
  -1   9  14        3.48       -5.30     21.13 o 
   0   9  14      129.26      148.46     17.60 o 
  -5  10  14       53.45       18.52     23.15 o 
  -2  10  14        2.89       13.89     15.63 o 
  -1  10  14       70.92       98.40     23.15 o 
  -1  -9  15       10.24       23.40     12.26 o 
   0  -9  15       82.86       88.10     11.99 o 
   1  -9  15      300.88      333.94     22.41 o 
   2  -9  15       38.53       42.54     11.87 o 
  -3  -8  15      138.52      179.44     18.40 o 
  -2  -8  15       51.83       51.97     17.08 o 
  -1  -8  15        0.11       14.10     11.62 o 
   0  -8  15       31.39       25.15      9.45 o 
   1  -8  15       60.68       70.03     10.87 o 
   2  -8  15       58.34       88.69     11.57 o 
   3  -8  15       57.57      114.71     14.90 o 
  -4  -7  15      224.05      214.41     20.35 o 
  -3  -7  15      215.08      231.57     20.64 o 
  -2  -7  15       10.84       16.44     13.89 o 
  -1  -7  15       38.36       32.99     11.87 o 
   0  -7  15        0.25        2.64      7.20 o 
   1  -7  15       79.78       87.61     10.99 o 
   2  -7  15       61.28       62.84     18.34 o 
   3  -7  15        0.77        1.01     12.72 o 
   4  -7  15        0.46       -4.91      9.75 o 
  -4  -6  15        0.88       17.97     12.48 o 
  -3  -6  15      391.75      466.87     25.78 o 
  -2  -6  15      343.90      355.55     23.29 o 
  -1  -6  15       22.44       33.37     11.14 o 
   0  -6  15       20.98       23.03      8.22 o 
   1  -6  15      127.74      132.51     16.50 o 
   2  -6  15      364.30      381.93     18.82 o 
   3  -6  15       58.99       51.57     10.49 o 
   4  -6  15        4.06        5.74      9.29 o 
  -5  -5  15        0.27       11.96     12.66 o 
  -4  -5  15       47.14       71.11     16.50 o 
  -3  -5  15       56.07       66.08     14.17 o 
  -2  -5  15       87.88      108.04     16.16 o 
  -1  -5  15        2.40        1.00     10.19 o 
   0  -5  15       87.71       87.49     13.49 o 
   1  -5  15      106.41      108.20     12.18 o 
   2  -5  15      298.88      306.63     17.37 o 
   3  -5  15       30.78       41.33     10.00 o 
   4  -5  15       26.09       17.87     10.76 o 
  -5  -4  15       43.80       54.00     14.42 o 
  -4  -4  15       17.56       12.77     12.44 o 
  -3  -4  15       81.20       85.75     17.94 o 
  -2  -4  15     1506.83     1481.86     47.17 o 
  -1  -4  15       17.22       17.62      8.65 o 
   0  -4  15        2.66        1.87      8.22 o 
   1  -4  15      256.14      276.06     15.93 o 
   2  -4  15        0.32       -3.41      7.47 o 
   3  -4  15       19.62       22.42      8.82 o 
   4  -4  15       19.38       12.57     12.03 o 
  -6  -3  15       51.93       93.26     17.38 o 
  -5  -3  15       46.94       71.99     15.66 o 
  -4  -3  15        4.67       13.70     12.44 o 
  -3  -3  15      115.31       85.76     24.60 o 
  -2  -3  15      106.92      132.26     17.39 o 
  -1  -3  15      305.12      298.29     15.91 o 
   0  -3  15        0.42        5.57      8.13 o 
   1  -3  15      464.59      478.25     27.66 o 
   2  -3  15      314.94      344.94     17.27 o 
   3  -3  15       64.39       92.17     15.04 o 
   4  -3  15       13.70        6.24     11.37 o 
  -6  -2  15      128.21      135.58     17.80 o 
  -5  -2  15       65.64       61.66     15.70 o 
  -4  -2  15        5.64        7.30     11.94 o 
  -3  -2  15      238.40      231.82     20.67 o 
  -2  -2  15        2.85        4.16     11.25 o 
  -1  -2  15      578.07      626.72     23.09 o 
   0  -2  15        6.12        3.59      7.92 o 
   1  -2  15       21.80       27.04      8.59 o 
   2  -2  15       10.47       19.34     11.54 o 
   3  -2  15       88.42      102.14     15.14 o 
   4  -2  15        0.70       -0.89     10.55 o 
  -6  -1  15      289.51      306.43     23.40 o 
  -5  -1  15       58.75       81.18     15.70 o 
  -4  -1  15      162.71      150.38     18.95 o 
  -3  -1  15       58.43       35.61     14.47 o 
  -2  -1  15      129.01      185.00     33.86 o 
  -1  -1  15        3.23        5.92      7.82 o 
   0  -1  15       13.99       14.06      8.30 o 
   1  -1  15       98.10       94.37     11.32 o 
   2  -1  15       19.41       11.01     12.01 o 
   3  -1  15       34.31       10.70     13.89 o 
   4  -1  15       20.18       21.71     12.48 o 
  -7   0  15      157.37      188.12     21.14 o 
  -6   0  15       28.26       44.67     15.56 o 
  -5   0  15        4.89      -11.91     11.26 o 
  -4   0  15        1.90        2.05     12.20 o 
  -3   0  15      126.57      103.73     16.13 o 
  -2   0  15      864.81      798.58     30.49 o 
  -1   0  15        4.04        9.96      7.72 o 
   0   0  15       29.43       24.68      8.77 o 
   1   0  15      115.95      112.82     11.48 o 
   2   0  15       48.65       67.89     14.17 o 
   3   0  15        7.37       21.53     12.03 o 
   4   0  15        0.31        6.59     11.68 o 
  -7   1  15       64.40       87.43     26.05 o 
  -6   1  15      217.95      248.76     21.67 o 
  -5   1  15      210.05      244.43     21.67 o 
  -4   1  15       42.77       38.00     13.84 o 
  -3   1  15      155.49      156.11     18.59 o 
  -2   1  15       71.63       70.31     15.13 o 
  -1   1  15       59.85       54.30      9.78 o 
   0   1  15      174.64      196.75     17.04 o 
   1   1  15        1.33       -1.41      9.04 o 
   2   1  15      433.33      405.82     23.51 o 
   3   1  15      179.37      177.39     19.24 o 
   4   1  15        0.14       -0.79     12.26 o 
  -7   2  15       22.49       38.93     15.20 o 
  -6   2  15      177.81      187.76     19.33 o 
  -5   2  15      122.51      126.48     31.55 o 
  -4   2  15        3.18       -3.51     12.48 o 
  -3   2  15      261.68      267.56     21.27 o 
  -2   2  15      520.55      590.97     27.61 o 
  -1   2  15       29.25       30.17      9.19 o 
   0   2  15       23.61       30.45      9.28 o 
   1   2  15       74.40       98.92     23.15 o 
   2   2  15       11.25        8.70     11.26 o 
   3   2  15        2.22       -8.99     14.47 o 
  -7   3  15       53.75       65.87     16.27 o 
  -6   3  15      316.86      314.35     30.68 o 
  -5   3  15        0.85       -3.02     12.67 o 
  -4   3  15      190.86      206.95     19.82 o 
  -3   3  15       82.02       73.21     15.25 o 
  -2   3  15      492.92      464.77     24.35 o 
  -1   3  15       49.40       55.54     10.19 o 
   0   3  15        0.62        6.37      9.72 o 
   1   3  15      403.88      415.54     23.64 o 
   2   3  15      737.14      748.97     30.90 o 
   3   3  15       88.56       86.03     15.72 o 
  -7   4  15      477.49      468.44     28.94 o 
  -6   4  15      126.87      134.42     21.13 o 
  -5   4  15       12.47       12.27     15.34 o 
  -4   4  15      145.95      128.34     22.86 o 
  -3   4  15       10.72       25.30     13.84 o 
  -2   4  15      166.63      186.28     13.64 o 
  -1   4  15      468.80      446.09     23.88 o 
   0   4  15       24.41       16.91     11.68 o 
   1   4  15       22.55       11.87     10.64 o 
   2   4  15       27.86        8.59     11.44 o 
   3   4  15       56.74       33.92     17.65 o 
  -7   5  15       13.41        6.48     12.52 o 
  -6   5  15      215.60      214.87     21.00 o 
  -5   5  15      229.58      214.16     20.59 o 
  -4   5  15       17.26        3.24     14.47 o 
  -3   5  15      254.84      255.51     26.63 o 
  -2   5  15      386.61      420.27     19.21 o 
  -1   5  15      144.21      140.20     28.94 o 
   0   5  15       29.87       17.85     11.66 o 
   1   5  15        2.48       13.33     10.70 o 
   2   5  15       33.53       43.43     13.26 o 
  -6   6  15      173.99      205.03     20.29 o 
  -5   6  15       26.74       16.53     14.31 o 
  -4   6  15       29.38       20.61     14.76 o 
  -3   6  15       57.11       50.78     15.13 o 
  -2   6  15        3.77       -0.74      9.72 o 
  -1   6  15      359.96      364.20     33.28 o 
   0   6  15      101.40       95.39     15.72 o 
   1   6  15        4.12       -3.54     10.85 o 
   2   6  15      105.20      132.37     17.60 o 
  -6   7  15        5.00        9.26     20.84 o 
  -5   7  15       17.72       48.31     17.94 o 
  -4   7  15       13.83        8.92     15.63 o 
  -3   7  15       34.38       41.11     15.13 o 
  -2   7  15       35.80       36.85     12.66 o 
  -1   7  15        3.04       17.77     11.53 o 
   0   7  15        0.29      -19.97     13.31 o 
   1   7  15        0.55       -8.84     23.15 o 
  -5   8  15      143.93      111.13     28.94 o 
  -4   8  15        2.71      -28.65     19.10 o 
  -3   8  15        3.73      -22.00     17.94 o 
  -2   8  15      382.90      378.47     23.47 o 
  -1   8  15       61.89       54.45     16.50 o 
   0   8  15        5.57       -1.41     11.78 o 
  -2   9  15       13.11       23.73     16.21 o 
  -1  -8  16       49.08       41.77     14.31 o 
   0  -8  16       63.89      102.92     12.54 o 
   1  -8  16       76.60       95.20     12.24 o 
  -2  -7  16        4.24       12.41     12.44 o 
  -1  -7  16        0.47        0.14     12.73 o 
   0  -7  16       42.79       34.33     13.96 o 
   1  -7  16       26.52       41.35     12.75 o 
   2  -7  16        9.58       19.91     11.78 o 
  -3  -6  16      290.32      294.61     22.41 o 
  -2  -6  16       37.28       47.70     13.30 o 
  -1  -6  16       14.12       -5.48     15.05 o 
   0  -6  16        3.06        7.47      7.77 o 
   1  -6  16        6.32       23.73      8.09 o 
   2  -6  16       56.23       54.27     10.95 o 
   3  -6  16       17.97       16.94      9.74 o 
  -4  -5  16       36.83       52.01     14.93 o 
  -3  -5  16        3.80       24.14     14.18 o 
  -2  -5  16      239.50      280.31     32.99 o 
  -1  -5  16       81.12       90.30     15.54 o 
   0  -5  16        0.43       -7.22      8.67 o 
   1  -5  16       60.95       69.21     11.32 o 
   2  -5  16      167.63      161.79     14.94 o 
   3  -5  16        5.37       -2.26      8.34 o 
  -4  -4  16        1.67        7.91     19.97 o 
  -3  -4  16       52.78       57.24     14.72 o 
  -2  -4  16      147.37      155.53     18.01 o 
  -1  -4  16        1.43       -4.35     11.00 o 
   0  -4  16      416.73      405.02     18.73 o 
   1  -4  16       94.67      109.20     26.42 o 
   2  -4  16        2.55        2.31      9.96 o 
   3  -4  16        1.49      -11.24      7.50 o 
  -5  -3  16       10.61       23.36     17.65 o 
  -4  -3  16       99.83      114.66     18.81 o 
  -3  -3  16      191.69      206.40     20.26 o 
  -2  -3  16       12.24       25.30     13.67 o 
  -1  -3  16        5.48       -4.12     10.27 o 
   0  -3  16        3.25        7.68      8.32 o 
   1  -3  16      322.97      367.85     19.17 o 
   2  -3  16        7.20        3.73      8.20 o 
   3  -3  16       19.90       26.63     18.81 o 
  -5  -2  16        5.34      -16.66     12.24 o 
  -4  -2  16        4.60       -2.25     11.66 o 
  -3  -2  16       85.61       98.74     16.72 o 
  -2  -2  16        0.43        3.09     12.36 o 
  -1  -2  16        5.80       -2.68      7.96 o 
   0  -2  16      144.58      176.71     14.15 o 
   1  -2  16       92.96      120.60     12.67 o 
   2  -2  16       26.69       47.07     10.36 o 
   3  -2  16       28.35       31.87     13.60 o 
  -6  -1  16      116.39      174.33     22.00 o 
  -5  -1  16      122.65      164.86     19.12 o 
  -4  -1  16       57.87       77.79     22.57 o 
  -3  -1  16      162.58      110.42     17.36 o 
  -2  -1  16        0.68        8.66     12.51 o 
  -1  -1  16       11.82        8.89      8.63 o 
   0  -1  16        0.26       -3.76      9.89 o 
   1  -1  16       42.01       67.43     11.80 o 
   2  -1  16      222.51      218.63     20.04 o 
   3  -1  16        0.40       -5.21     10.98 o 
  -6   0  16       58.73       91.77     16.96 o 
  -5   0  16      279.81      336.99     24.64 o 
  -4   0  16      197.86      165.56     22.57 o 
  -3   0  16      220.38      235.20     20.46 o 
  -2   0  16       32.65       22.85     13.30 o 
  -1   0  16        3.98       19.36      8.93 o 
   0   0  16       23.55       18.56      8.76 o 
   1   0  16        9.65       23.39     10.70 o 
   2   0  16       73.70       73.77     14.67 o 
   3   0  16        5.61       -5.91     11.23 o 
  -6   1  16        5.36        4.43     13.02 o 
  -5   1  16        8.01       -3.55     12.79 o 
  -4   1  16        9.12       -5.50     13.10 o 
  -3   1  16      572.99      592.25     31.83 o 
  -2   1  16      634.01      616.99     33.28 o 
  -1   1  16       90.02      104.53     11.90 o 
   0   1  16        1.01       -1.57      7.24 o 
   1   1  16      227.43      226.20     19.44 o 
   2   1  16      106.71      125.62     30.10 o 
   3   1  16       53.54       43.07     14.44 o 
  -6   2  16      143.74      149.01     19.59 o 
  -5   2  16      103.42       97.69     16.89 o 
  -4   2  16        8.94        4.63     15.63 o 
  -3   2  16       65.91       65.85     15.72 o 
  -2   2  16       19.68       18.65     12.48 o 
  -1   2  16        1.33        1.11      8.20 o 
   0   2  16       17.78        8.43     10.85 o 
   1   2  16      152.19      252.30     22.57 o 
   2   2  16      296.17      366.08     24.76 o 
  -6   3  16       70.09       87.63     38.78 o 
  -5   3  16       22.29        3.47     13.28 o 
  -4   3  16       68.68       40.29     14.25 o 
  -3   3  16      302.50      306.58     25.76 o 
  -2   3  16      356.70      393.67     24.35 o 
  -1   3  16       82.62       95.17     13.70 o 
   0   3  16       12.11       17.16     13.31 o 
   1   3  16        1.20        7.02     11.26 o 
   2   3  16       36.91       64.16     17.36 o 
  -6   4  16       61.56       58.14     20.26 o 
  -5   4  16       21.95       11.57     26.05 o 
  -4   4  16       49.70       68.87     17.08 o 
  -3   4  16       96.20      102.28     27.49 o 
  -2   4  16       57.63       63.22     22.00 o 
  -1   4  16      155.17      165.20     29.23 o 
   0   4  16      164.28      152.27     23.15 o 
   1   4  16       60.05       87.31     15.66 o 
   2   4  16      142.46      186.93     19.82 o 
  -6   5  16      115.34      149.61     19.89 o 
  -5   5  16       82.98       98.30     18.20 o 
  -4   5  16       22.42       11.63     14.32 o 
  -3   5  16       12.32        5.65     13.26 o 
  -2   5  16       18.16       37.62     21.42 o 
  -1   5  16       77.98       83.41     14.90 o 
   0   5  16        1.35        6.40     11.21 o 
   1   5  16       14.75       20.54     12.51 o 
  -5   6  16      463.46      447.54     27.03 o 
  -4   6  16        5.15      -11.19     15.34 o 
  -3   6  16      126.13       95.04     17.19 o 
  -2   6  16      115.33       92.03     25.47 o 
  -1   6  16        0.22        0.97     14.47 o 
   0   6  16        0.75      -10.92     11.53 o 
  -5   7  16      157.70      168.95     20.00 o 
  -4   7  16       25.11       42.34     15.72 o 
  -3   7  16       34.68       22.57     20.84 o 
  -2   7  16      254.48      325.30     31.83 o 
  -1   7  16       48.45       50.66     13.84 o 
  -1  -6  17       39.07       49.91     14.17 o 
   0  -6  17       76.71      100.48     15.50 o 
  -2  -5  17        3.19       16.14     13.60 o 
  -1  -5  17       16.90       22.72     13.43 o 
   0  -5  17      116.82      136.72     17.13 o 
   1  -5  17       15.21       11.88      9.46 o 
  -3  -4  17       44.34       55.56     15.34 o 
  -2  -4  17        5.49       -4.89     12.44 o 
  -1  -4  17       95.55      113.75     16.65 o 
   0  -4  17       69.06       49.01     11.12 o 
   1  -4  17      279.45      294.83     18.13 o 
   2  -4  17        0.53       -1.44      7.97 o 
  -4  -3  17        0.66       -3.55     12.67 o 
  -3  -3  17        8.54        6.04     12.89 o 
  -2  -3  17      216.55      215.28     39.07 o 
  -1  -3  17      174.28      169.71     19.12 o 
   0  -3  17       77.46       75.71     11.77 o 
   1  -3  17      299.55      337.10     30.64 o 
   2  -3  17        0.91       11.61      9.00 o 
  -4  -2  17       89.35      117.10     18.01 o 
  -3  -2  17      151.13      163.17     19.12 o 
  -2  -2  17       40.97       32.50     14.01 o 
  -1  -2  17        3.05       -1.40     15.05 o 
   0  -2  17        1.11       17.55      8.96 o 
   1  -2  17        2.93        4.90     14.66 o 
   2  -2  17      226.18      232.30     31.26 o 
  -5  -1  17        0.40        9.95     13.34 o 
  -4  -1  17        1.49       17.41     24.60 o 
  -3  -1  17      400.52      399.18     25.52 o 
  -2  -1  17       60.18       84.72     16.39 o 
  -1  -1  17       15.20        9.37     12.08 o 
   0  -1  17       34.05       61.69     13.18 o 
   1  -1  17       10.06       20.80      9.33 o 
   2  -1  17        0.53      -17.36     11.58 o 
  -5   0  17        5.55       -7.62     18.52 o 
  -4   0  17       45.47       32.32     14.93 o 
  -3   0  17      305.38      352.11     24.74 o 
  -2   0  17      152.13      165.69     26.92 o 
  -1   0  17        4.37       10.03     12.66 o 
   0   0  17       26.57       32.74     10.24 o 
   1   0  17      101.46      111.12     16.57 o 
   2   0  17      184.88      200.13     27.78 o 
  -5   1  17       70.14       85.79     28.94 o 
  -4   1  17       88.32       63.48     16.23 o 
  -3   1  17       27.77       11.90     13.26 o 
  -2   1  17      256.65      279.49     22.71 o 
  -1   1  17        0.76       -0.44      8.55 o 
   0   1  17        3.78        8.27      8.60 o 
   1   1  17       21.97       39.97     14.01 o 
   2   1  17       13.99       -4.34     12.28 o 
  -5   2  17       37.29       35.89     15.55 o 
  -4   2  17        3.01       -6.33     13.84 o 
  -3   2  17      588.59      651.58     31.72 o 
  -2   2  17      293.15      307.76     22.50 o 
  -1   2  17       25.13       19.69     10.64 o 
   0   2  17       10.57       24.12     12.37 o 
   1   2  17       73.46       68.11     22.00 o 
  -5   3  17        2.09        1.05     13.49 o 
  -4   3  17        8.34       14.02     15.08 o 
  -3   3  17       69.93       71.25     16.98 o 
  -2   3  17        0.31      -12.89     21.42 o 
  -1   3  17       14.19       18.55     14.47 o 
   0   3  17       53.07       54.65     14.67 o 
   1   3  17      110.88      160.08     46.31 o 
  -5   4  17       12.99       18.64     15.25 o 
  -4   4  17       70.89       55.80     15.71 o 
  -3   4  17       72.92       62.51     16.37 o 
  -2   4  17       22.20       36.54     14.83 o 
  -1   4  17        9.55        7.00     11.53 o 
   0   4  17        0.15       -4.10     10.57 o 
  -4   5  17       29.36       41.94     16.54 o 
  -3   5  17       91.72      115.56     18.81 o 
  -2   5  17      106.20      123.29     24.89 o 
  -1   5  17        0.31       -4.27     12.16 o 
  -3   6  17       67.95      107.66     27.20 o 
  -1  -3  18        1.56        3.25     11.53 o 
  -2  -2  18       87.63       80.44     22.00 o 
  -1  -2  18       44.67       36.18     13.75 o 
   0  -2  18      120.24      141.30     14.38 o 
  -3  -1  18       19.23       19.22     14.17 o 
  -2  -1  18        2.74       -4.05     19.10 o 
  -1  -1  18        3.26       21.04     17.08 o 
   0  -1  18      128.38      150.06     26.98 o 
  -3   0  18       73.67       73.10     40.23 o 
  -2   0  18      136.20      175.17     19.63 o 
  -1   0  18      142.11      159.71     30.68 o 
   0   0  18       29.41       29.99     14.62 o 
  -3   1  18       58.35       83.68     16.78 o 
  -2   1  18       65.07       70.78     43.70 o 
  -1   1  18        0.15       16.21     33.57 o 
   0   1  18      151.01      172.03     19.12 o 
  -3   2  18       12.85       -5.09     13.26 o 
  -2   2  18       26.07       24.84     13.18 o 
  -1   2  18       13.07       -8.10     19.10 o 
                                                 
